# Supplementary material for: Tolerance to environmental pollution in the freshwater crustacean Asellus aquaticus: A role for the microbiome
Source: Environ Microbiol Rep. 2024 May 23;16(3):e13252. doi: 10.1111/1758-2229.13252 (PMC11116767; doi:10.1111/1758-2229.13252)
Supplement: Supplementary file 2 — TABLE S1. The isopod and control samples used for the microbiome analysis. [file EMI4-16-e13252-s001.xlsx]

## Sheet: Microbiome_samples
Sample_ID	Category	Treatment	Barcode (i7)	Barcode (5i)	Sequence Reads
Donor 1-1	donor	MP+	TAAGGCGA	CTCTCTAT	117862
Donor 1-2	donor	MP+	CGTACTAG	CTCTCTAT	130470
Donor 1-4	donor	MP+	AGGCAGAA	CTCTCTAT	144046
Donor 1-5	donor	MP+	TCCTGAGC	CTCTCTAT	128559
Donor 2-1	donor	MP+	GGACTCCT	CTCTCTAT	128716
Donor 2-2	donor	MP+	TAGGCATG	CTCTCTAT	167519
Donor 2-4	donor	MP+	CTCTCTAC	CTCTCTAT	146978
Donor 2-5	donor	MP+	CGAGGCTG	CTCTCTAT	125475
Donor 3-1	donor	MP+	AAGAGGCA	CTCTCTAT	143073
Donor 3-2	donor	MP+	GTAGAGGA	CTCTCTAT	165349
Donor 3-4	donor	MP+	GCTCATGA	CTCTCTAT	154788
Donor 3-5	donor	MP+	ATCTCAGG	CTCTCTAT	137512
Donor 4-1	donor	MP+	TAAGGCGA	TATCCTCT	121608
Donor 4-2	donor	MP+	CGTACTAG	TATCCTCT	112721
Donor 4-4	donor	MP+	AGGCAGAA	TATCCTCT	139523
Donor 4-5	donor	MP+	TCCTGAGC	TATCCTCT	104072
Donor 5-1	donor	MP-	GGACTCCT	TATCCTCT	127530
Donor 5-2	donor	MP-	TAGGCATG	TATCCTCT	130155
Donor 5-4	donor	MP-	CTCTCTAC	TATCCTCT	134302
Donor 5-5	donor	MP-	CGAGGCTG	TATCCTCT	102998
Donor 6-1	donor	MP-	AAGAGGCA	TATCCTCT	158553
Donor 6-2	donor	MP-	GTAGAGGA	TATCCTCT	149111
Donor 6-4	donor	MP-	GCTCATGA	TATCCTCT	137580
Donor 6-5	donor	MP-	ATCTCAGG	TATCCTCT	136301
Donor 7-1	donor	MP-	TAAGGCGA	GTAAGGAG	142764
Donor 7-2	donor	MP-	CGTACTAG	GTAAGGAG	118401
Donor 7-4	donor	MP-	AGGCAGAA	GTAAGGAG	139894
Donor 7-5	donor	MP-	TCCTGAGC	GTAAGGAG	88073
Donor 8-1	donor	MP-	GGACTCCT	GTAAGGAG	156244
Donor 8-2	donor	MP-	TAGGCATG	GTAAGGAG	142332
Donor 8-4	donor	MP-	CTCTCTAC	GTAAGGAG	143782
Donor 8-5	donor	MP-	CGAGGCTG	GTAAGGAG	120392
FAECES-1	donor faeces	MP-	TAAGGCGA	ACTGCATA	134746
FAECES-2	donor faeces	MP-	CGTACTAG	ACTGCATA	112665
FAECES-3	donor faeces	MP-	AGGCAGAA	ACTGCATA	143872
FAECES-MP-1	donor faeces	MP+	GTAGAGGA	GTAAGGAG	143477
FAECES-MP-2	donor faeces	MP+	GCTCATGA	GTAAGGAG	148671
FAECES-MP-3	donor faeces	MP+	ATCTCAGG	GTAAGGAG	133473
JUV-11-4	early recipient juveniles	W-F+	CGTACTAG	AAGGAGTA	82959
JUV-11-5	early recipient juveniles	W-F+	AGGCAGAA	AAGGAGTA	132907
JUV-16-2	early recipient juveniles	W-F+	TCCTGAGC	AAGGAGTA	64255
JUV-16-6	early recipient juveniles	W-F+	GGACTCCT	AAGGAGTA	115087
JUV-2-4	early recipient juveniles	W+F+	TCCTGAGC	ACTGCATA	111905
JUV-2-6	early recipient juveniles	W+F+	GGACTCCT	ACTGCATA	120600
JUV-23-1	early recipient juveniles	W-F-	TAGGCATG	AAGGAGTA	117061
JUV-23-6	early recipient juveniles	W-F-	CTCTCTAC	AAGGAGTA	120629
JUV-3-1	early recipient juveniles	W+F+	TAGGCATG	ACTGCATA	117711
JUV-3-4	early recipient juveniles	W+F+	CTCTCTAC	ACTGCATA	134122
JUV-4-1	early recipient juveniles	W-F-	CGAGGCTG	ACTGCATA	92165
JUV-4-4	early recipient juveniles	W-F-	AAGAGGCA	ACTGCATA	135868
JUV-6-1	early recipient juveniles	W+F-	GTAGAGGA	ACTGCATA	137036
JUV-6-3	early recipient juveniles	W+F-	GCTCATGA	ACTGCATA	126375
JUV-6-4	early recipient juveniles	W+F-	ATCTCAGG	ACTGCATA	137458
JUV-7-6	early recipient juveniles	W+F-	TAAGGCGA	AAGGAGTA	115566
EXC 1	negative control	Control	AAGAGGCA	GTAAGGAG	129275
EXC 2	negative control	Control	CGAGGCTG	AAGGAGTA	82577
NK 1	negative control	Control	ATCTCAGG	AAGGAGTA	120288
NK 2	negative control	Control	ATCTCAGG	TCTCTCCG	170395
JUV-01-03	recipient juveniles	W-F+	GGACTCCT	TCTCTCCG	135016
JUV-01-04	recipient juveniles	W-F+	TAGGCATG	TCTCTCCG	150262
JUV-04-06	recipient juveniles	W-F-	CGAGGCTG	CGTCTAAT	101396
JUV-05-02	recipient juveniles	W-F-	AAGAGGCA	CGTCTAAT	141998
JUV-07-03	recipient juveniles	W+F-	TAAGGCGA	CTAAGCCT	106917
JUV-08-01	recipient juveniles	W-F+	CTCTCTAC	TCTCTCCG	152045
JUV-11-01	recipient juveniles	W-F+	CGAGGCTG	TCTCTCCG	100208
JUV-11-03	recipient juveniles	W-F+	AAGAGGCA	TCTCTCCG	172467
JUV-13-06	recipient juveniles	W+F+	ATCTCAGG	CTAAGCCT	130405
JUV-15-02	recipient juveniles	W+F+	TAAGGCGA	CGTCTAAT	120975
JUV-19-02	recipient juveniles	W+F-	CGTACTAG	CTAAGCCT	95579
JUV-19-03	recipient juveniles	W+F-	AGGCAGAA	CTAAGCCT	133343
JUV-20-05	recipient juveniles	W+F-	TCCTGAGC	CTAAGCCT	125035
JUV-21-02	recipient juveniles	W-F+	GTAGAGGA	TCTCTCCG	132638
JUV-21-05	recipient juveniles	W-F+	GCTCATGA	TCTCTCCG	160630
JUV-23-02	recipient juveniles	W-F-	GTAGAGGA	CGTCTAAT	130747
JUV-24-06	recipient juveniles	W-F-	GCTCATGA	CGTCTAAT	138977
JUV-26-05	recipient juveniles	W+F-	GGACTCCT	CTAAGCCT	127226
JUV-27-02	recipient juveniles	W-F+	AAGAGGCA	AAGGAGTA	124028
JUV-28-01	recipient juveniles	W+F+	CGTACTAG	CGTCTAAT	90262
JUV-29-01	recipient juveniles	W-F-	ATCTCAGG	CGTCTAAT	147831
JUV-29-04	recipient juveniles	W-F-	TAAGGCGA	TCTCTCCG	144898
JUV-30-01	recipient juveniles	W+F-	TAGGCATG	CTAAGCCT	124271
JUV-33-02	recipient juveniles	W+F-	CTCTCTAC	CTAAGCCT	127457
JUV-33-05	recipient juveniles	W+F-	CGAGGCTG	CTAAGCCT	97278
JUV-35-01	recipient juveniles	W+F-	AAGAGGCA	CTAAGCCT	132363
JUV-35-04	recipient juveniles	W+F-	GTAGAGGA	CTAAGCCT	139134
JUV-36-01	recipient juveniles	W-F-	CGTACTAG	TCTCTCCG	112073
JUV-36-05	recipient juveniles	W-F-	AGGCAGAA	TCTCTCCG	151523
JUV-40-04	recipient juveniles	W+F+	AGGCAGAA	CGTCTAAT	126068
JUV-41-01	recipient juveniles	W+F+	TCCTGAGC	CGTCTAAT	103092
JUV-41-04	recipient juveniles	W+F+	GGACTCCT	CGTCTAAT	128614
JUV-41-06	recipient juveniles	W+F+	TAGGCATG	CGTCTAAT	120979
JUV-44-01	recipient juveniles	W-F+	GTAGAGGA	AAGGAGTA	131609
JUV-46-02	recipient juveniles	W+F+	CTCTCTAC	CGTCTAAT	131669
JUV-47-03	recipient juveniles	W-F-	TCCTGAGC	TCTCTCCG	111893
JUV-49-02	recipient juveniles	W+F-	GCTCATGA	CTAAGCCT	138800
JUV-50-05	recipient juveniles	W-F+	GCTCATGA	AAGGAGTA	136908

## Sheet: Primer_seqs
Degenerate_primer	Primer_type	Primer_ sequence
b341_F_nex0	forward	5'-TCG TCG GCA GCG TCA GAT GTG TAT AAG AGA CAG CCC TAC GGG AGG CAG CAG-3'
b341_F_nex1	forward	5'-TCG TCG GCA GCG TCA GAT GTG TAT AAG AGA CAG NCC CTA CGG GAG GCA GCA G-3'
b341_F_nex2	forward	5'-TCG TCG GCA GCG TCA GAT GTG TAT AAG AGA CAG NNC CCT ACG GGA GGC AGC AG-3'
b341_F_nex3	forward	5'-TCG TCG GCA GCG TCA GAT GTG TAT AAG AGA CAG NNN CCC TAC GGG AGG CAG CAG-3'
b785_R_nex0	reverse	5'-GTC TCG TGG GCT CGG AGA TGT GTA TAA GAG ACA GTC TAC CAG GGT ATC TAA TCC-3'
b785_R_nex1	reverse	5'-GTC TCG TGG GCT CGG AGA TGT GTA TAA GAG ACA GNT CTA CCA GGG TAT CTA ATC C-3'
b785_R_nex2	reverse	5'-GTC TCG TGG GCT CGG AGA TGT GTA TAA GAG ACA GNN TCT ACC AGG GTA TCT AAT CC-3'
b785_R_nex3	reverse	5'-GTC TCG TGG GCT CGG AGA TGT GTA TAA GAG ACA GNN NTC TAC CAG GGT ATC TAA TCC-3'
