# Supplementary material for: Tolerance to environmental pollution in the freshwater crustacean Asellus aquaticus: A role for the microbiome
Source: Environ Microbiol Rep. 2024 May 23;16(3):e13252. doi: 10.1111/1758-2229.13252 (PMC11116767; doi:10.1111/1758-2229.13252)
Supplement: Supplementary file 3 — TABLE S2. Differential abundance analysis (DESeq2) of operational taxonomic units (zOTUs) between control and recipient juvenile samples. [file EMI4-16-e13252-s005.xlsx]

## Sheet: Deseq2
Dif	Kingdom	Phylum	Class	Order	Family	Genus	Control samples (relative abundnace %)	Juvenile samples (relative abundance%)
ZOTU1	Bacteria	Actinobacteria	Actinobacteria	Micrococcales	Dermabacteraceae	Brachybacterium	66.5246	26.0015
ZOTU1585	Bacteria	Proteobacteria	Gammaproteobacteria	Xanthomonadales	Xanthomonadaceae	Stenotrophomonas	12.8509	22.8792
ZOTU3	Bacteria	Proteobacteria	Alphaproteobacteria	Rickettsiales	Anaplasmataceae	NA	8.74798	17.9746
ZOTU1637	Bacteria	Firmicutes	Bacilli	Bacillales	Staphylococcaceae	Staphylococcus	5.73979	2.74527
ZOTU4332	Bacteria	Proteobacteria	Betaproteobacteria	Burkholderiales	Comamonadaceae	Paucibacter	2.62434	5.55513
ZOTU82	Bacteria	Firmicutes	Clostridia	Clostridiales	Finegoldia	NA	1.08274	1.04071
ZOTU47	Bacteria	Bacteroidetes	Sphingobacteriia	Sphingobacteriales	Sphingobacteriaceae	Pedobacter	1.06227	1.24681
ZOTU4	Bacteria	Bacteroidetes	Flavobacteriia	Flavobacteriales	Flavobacteriaceae	NA	0.862321	11.812
ZOTU2676	Bacteria	Bacteroidetes	Bacteroidia	Bacteroidales	Prevotellaceae	Prevotella	0.152428	0.0986445
ZOTU3517	Bacteria	Fusobacteria	Fusobacteriia	Fusobacteriales	Fusobacteriaceae	Fusobacterium	0.0988475	0.10606
ZOTU12	Bacteria	Proteobacteria	Deltaproteobacteria	Bdellovibrionales	Bdellovibrionaceae	Bdellovibrio	0.07464	1.88509
ZOTU7	Bacteria	Bacteroidetes	Cytophagia	Cytophagales	Flammeovirgaceae	NA	0.0541057	3.54204
ZOTU1130	Bacteria	Actinobacteria	Coriobacteriia	Coriobacteriales	Coriobacteriaceae	Atopobium	0.028916	0.0101766
ZOTU3592	Bacteria	Actinobacteria	Thermoleophilia	Solirubrobacterales	Patulibacteraceae	Patulibacter	0.0267555	0.188131
ZOTU2242	Bacteria	Acidobacteria	Holophagae	Holophagales	Holophagaceae	Holophaga	0.0219882	0.011516
ZOTU121	Bacteria	Actinobacteria	Acidimicrobiia	Acidimicrobiales	Candidatus_Microthrix	NA	0.0218714	0.728115
ZOTU2256	Bacteria	Firmicutes	Negativicutes	Selenomonadales	Veillonellaceae	Negativicoccus	0.0184706	0.0126265
ZOTU97	Bacteria	Tenericutes	Mollicutes	Mycoplasmatales	Mycoplasmataceae	NA	0.0029567	2.45617
ZOTU972	Bacteria	Verrucomicrobia	OPB35_soil_group	NA	NA	NA	0.00210846	0.0131552
ZOTU2961	Bacteria	Nitrospirae	Nitrospira	Nitrospirales	Nitrospiraceae	Nitrospira	0.000602417	0.00774987
ZOTU834	Bacteria	Proteobacteria	Epsilonproteobacteria	Campylobacterales	Campylobacteraceae	Campylobacter	0.000602417	0.0133426
ZOTU2557	Bacteria	Armatimonadetes	Fimbriimonadia	Fimbriimonadales	Fimbriimonadaceae	NA	0.000207852	0.00133467
ZOTU2998	Bacteria	Verrucomicrobia	Spartobacteria	Chthoniobacterales	01D2Z36	NA	0.00019298	0.170238
ZOTU41	Bacteria	Chlamydiae	Chlamydiae	Chlamydiales	Estrella	NA	0.000146754	1.22198
ZOTU714	Bacteria	Planctomycetes	Phycisphaerae	Phycisphaerales	Phycisphaeraceae	SM1A02	0.000146754	0.0314643
ZOTU1056	Bacteria	Acidobacteria	Subgroup	NA	NA	NA	0	0.00911123
ZOTU1366	Bacteria	Acidobacteria	Solibacteres	Solibacterales	Bryobacter	NA	0	0.0356095
ZOTU1604	Bacteria	Firmicutes	Erysipelotrichia	Erysipelotrichales	Erysipelotrichaceae	Turicibacter	0	0.00238583
ZOTU1719	Bacteria	Deinococcus-Thermus	Deinococci	Deinococcales	Deinococcaceae	Deinococcus	0	0.00477009
ZOTU1760	Bacteria	Firmicutes	Limnochordia	Limnochordales	Limnochordaceae	NA	0	0.00111079
ZOTU1803	Bacteria	Bacteroidetes	SM1A07	NA	NA	NA	0	0.00209412
ZOTU1924	Bacteria	Chloroflexi	Chloroflexia	Chloroflexales	FFCH7168	NA	0	0.001379
ZOTU1962	Bacteria	Fibrobacteres	Fibrobacteria	Fibrobacterales	Fibrobacteraceae	NA	0	0.00376983
ZOTU1967	Bacteria	Chloroflexi	Caldilineae	Caldilineales	Caldilineaceae	NA	0	0.00252945
ZOTU2189	Bacteria	Gemmatimonadetes	Longimicrobia	Longimicrobiales	Longimicrobiaceae	NA	0	0.00219057
ZOTU2322	Bacteria	Chloroflexi	Thermomicrobia	JG30-KF-CM45	NA	NA	0	0.00269216
ZOTU2574	Bacteria	Ignavibacteriae	Ignavibacteria	Ignavibacteriales	BSV26	NA	0	0.00182293
ZOTU2669	Bacteria	Chloroflexi	TK10	NA	NA	NA	0	0.000689713
ZOTU2706	Bacteria	Bacteroidetes	WCHB1-32	NA	NA	NA	0	0.00123229
ZOTU2757	Bacteria	Chloroflexi	KD4-96	NA	NA	NA	0	0.00150698
ZOTU2875	Bacteria	Elusimicrobia	Elusimicrobia	Lineage_IIa	NA	NA	0	0.00332303
ZOTU3157	Bacteria	Gemmatimonadetes	Gemmatimonadetes	Gemmatimonadales	Gemmatimonadaceae	NA	0	0.0113644
ZOTU3308	Bacteria	Acidobacteria	Subgroup_17	NA	NA	NA	0	0.00108132
ZOTU3439	Bacteria	Saccharibacteria	Candidatus_Saccharibacteria_bacterium_UB2523	NA	NA	NA	0	0.000658215
ZOTU3534	Bacteria	Actinobacteria	Rubrobacteria	Rubrobacterales	Rubrobacteriaceae	Rubrobacter	0	0.000359391
ZOTU3572	Bacteria	Planctomycetes	OM190	NA	NA	NA	0	0.00194683
ZOTU3591	Bacteria	Bacteroidetes	Bacteroidetes_VC2,1_Bac22	NA	NA	NA	0	0.000421478
ZOTU3813	Bacteria	Chloroflexi	Anaerolineae	Anaerolineales	Anaerolineaceae	NA	0	0.00076151
ZOTU3850	Bacteria	Chloroflexi	S085	NA	NA	NA	0	0.000764793
ZOTU4080	Bacteria	Chloroflexi	JG30-KF-CM66	NA	NA	NA	0	0.000287144
ZOTU4309	Bacteria	Actinobacteria	MB-A2-108	NA	NA	NA	0	0.0027914
ZOTU4335	Bacteria	Verrucomicrobia	Candidatus_Methylacidiphilum	NA	NA	NA	0	0.000884937
ZOTU4341	Bacteria	Fibrobacteres	Chitinivibrionia	Chitinivibrionales	Chitinivibrionaceae	NA	0	0.000483178
ZOTU4607	Bacteria	Chloroflexi	Ardenticatenia	Ardenticatenales	NA	NA	0	0.00028289
ZOTU4646	Bacteria	Verrucomicrobia	WCHB1-41	NA	NA	NA	0	0.000298752
ZOTU4679	Bacteria	Acidobacteria	Blastocatellia	Blastocatellales	NA	NA	0	0.0012275
ZOTU4714	Bacteria	Proteobacteria	ARKICE-90	NA	NA	NA	0	0.000744596
ZOTU4859	Bacteria	Acidobacteria	Subgroup_22	NA	NA	NA	0	0.000378258
ZOTU496	Bacteria	Chlorobi	Chlorobia	Chlorobiales	OPB56	NA	0	0.0215541
ZOTU5050	Bacteria	Acidobacteria	Acidobacteria	Acidobacteriales	Granulicella	NA	0	9.11295e-05
ZOTU533	Bacteria	Planctomycetes	Planctomycetacia	Planctomycetales	Planctomycetaceae	NA	0	0.0845654
ZOTU749	Bacteria	Verrucomicrobia	Verrucomicrobiae	Verrucomicrobiales	Verrucomicrobiaceae	Prosthecobacter	0	0.0196917
ZOTU963	Bacteria	Spirochaetae	Spirochaetes	Spirochaetales	Leptospiraceae	Turneriella	0	0.0200368
