# Supplementary material for: Tolerance to environmental pollution in the freshwater crustacean Asellus aquaticus: A role for the microbiome
Source: Environ Microbiol Rep. 2024 May 23;16(3):e13252. doi: 10.1111/1758-2229.13252 (PMC11116767; doi:10.1111/1758-2229.13252)
Supplement: Supplementary file 5 — TABLE S6. Relative abundance (%) of the less abundant bacterial families and genera identified in microbiome of recipient juveniles of a freshwater isopod Asellus aquaticus (see Figure 3 for the most abundant bacterial members). [file EMI4-16-e13252-s002.xlsx]

## Sheet: family
Group	W-F+	W-F+	W-F-	W-F-	W+F-	W-F+	W-F+	W-F+	W+F+	W+F+	W+F-	W+F-	W+F-	W-F+	W-F+	W-F-	W-F-	W+F-	W-F+	W+F+	W-F-	W-F-	W+F-	W+F-	W+F-	W+F-	W+F-	W-F-	W-F-	W+F+	W+F+	W+F+	W+F+	W-F+	W+F+	W-F-	W+F-	W-F+
sample_ID	JUV-01-03-FMPW	JUV-01-04-FMPW	JUV-04-06-FW	JUV-05-02-FW	JUV-07-03-FWMP	JUV-08-01-FMPW	JUV-11-01-FMPW	JUV-11-03-FMPW	JUV-13-06-FMPWmp	JUV-15-02-FMPWmp	JUV-19-02-FWMP	JUV-19-03-FWMP	JUV-20-05-FWMP	JUV-21-02-FMPW	JUV-21-05-FMPW	JUV-23-02-FW	JUV-24-06-FW	JUV-26-05-FWMP	JUV-27-02-FMPW	JUV-28-01-FMPWmp	JUV-29-01-FW	JUV-29-04-FW	JUV-30-01-FWMP	JUV-33-02-FWMP	JUV-33-05-FWMP	JUV-35-01-FWMP	JUV-35-04-FWMP	JUV-36-01-FW	JUV-36-05-FW	JUV-40-04-FMPWmp	JUV-41-01-FMPWmp	JUV-41-04-FMPWmp	JUV-41-06-FMPWmp	JUV-44-01-FMPW	JUV-46-02-FMPWmp	JUV-47-03-FW	JUV-49-02-FWMP	JUV-50-05-FMPW
Family (relative abundance%)
f__01D2Z36	0	0	0.00109817	0	1.93658e-05	0	0	0	0	0.000556972	0	0	0.0500962	0	0	0.000437063	0	0	0	0.000459034	0	0	0	0	0	0	0	0	0.000633974	0	0.00127734	1.08093e-05	0.000991472	0	0	0	0	0.000966615
f__0319_6G20	0	0.00504642	0.00192698	0.000648457	0	0	0	0	0	0.000635296	0	0.00122542	0.00278176	0.00045359	0.000411786	0.000655594	0.00137515	0	0.006825	0	0.000369578	0	0	0.0011448	9.57508e-05	0.00204096	0	6.68896e-05	0	0.000750287	0	0.00172949	0.000754571	0	0	0	0	0.000755422
f__A0839	0	0	0	0	0	0	0	0	0	0	0	0	0.00136024	0.00229183	0	0	8.04182e-06	0	0	0	0.000661802	0	0.000311683	0.000161119	0	0	0	0	0	0	0	0	0	0.00160965	0	0	0	0.000292421
f__Acetobacteraceae	0.000187406	0	0	0	0	0	0	0	0	0.00202773	0	0.000748866	0.0146196	0.00109817	0	0	0	0	0	0.000397003	0.000833699	0	0	0.000890396	0	0	0	0.00106068	0	0	5.15055e-05	0.00157816	0	0	0	0	7.40872e-06	0.00422387
f__Acidimicrobiaceae	0	0	0	0	0	0	0	0	0	0	0	0	0.000134799	0	0	0	0	0	0	0.00100491	0.00111733	0	0	0	0	0.000307326	0	0.000602007	0	0	0	0	0	0	0	0	0.00243006	0
f__Actinomycetaceae	0	0.00291033	0.000611247	0.00142344	0.000600339	0.00184515	0.00387533	0.000473706	0.0018363	0.00545659	0.000409995	0.00416982	8.57812e-05	7.95773e-06	0.000713763	0.00369822	0.0029031	0.00097718	0.00151271	0.00289068	0	0.00316453	0.00218178	0.00429934	0.000957508	0.000378248	0.00156271	0.00605829	0.000996245	0.00130269	0.00157607	0.0017511	0.00102657	0.000872894	0	0.000854063	0	0
f__Aerococcaceae	0	0.00188031	0	0.000569377	0	0	0	0	0.00201272	0.0019407	0.000421076	0.000280825	0	0	0	0.00161377	0	0	0.00138813	0.0045159	0	0	0.00214715	0.000203519	0	0	0.00148865	0	0	8.24491e-06	0	1.08093e-05	0.00153546	0	0	0	0	0
f__Aeromonadaceae	0	0.000490816	0	0	0	0	0	0	0.00080188	0	0.0009308	0	0.00022058	0	9.1508e-06	0.000487493	0	0	0	0	0	0	2.59736e-05	8.47997e-06	1.0639e-05	7.88016e-06	0	0	0	0	1.03011e-05	0	0	0	7.95532e-06	0	0	0
f__Alcaligenaceae	0	0.000725855	0.0021031	0	0.000610022	0.000649217	0.00238085	0.000842828	0.00185234	0.001932	0.00478697	0.00454425	0.000208326	0.00123345	0.000384334	0.00270643	0.00249296	0	0.000685169	0.000769193	0.000704776	0.00198892	0.000822497	0.00132288	0.00298955	0.000693454	0	0	0.00633974	0.000511184	0.00132884	0.00216186	0.00217597	0	0.00013524	0.00143326	0.004586	0.0033466
f__Anaerococcus	0.000663731	0.00295181	0.00393684	0.00145507	0.00138465	0.00335543	0.00278282	0.00608436	0.00346412	0.00749302	0.00916394	0.000936083	0.000122544	0.00476668	0.00159224	0.0041521	0.0063852	0.00489432	0.00287415	1.24063e-05	0.000644612	0.00452499	0.000320341	0.00333263	0.00145754	0.000764375	0.00392529	0.0101672	0.000731509	0.00386686	0.00327575	0.0571703	0.0048082	0.00168973	0.00158311	0.00527163	0.000540837	0.000958492
f__Anaplasmataceae	0.000195215	6.9129e-06	0.203038	9.48962e-05	0.000426047	0.00580195	2.06135e-05	0	8.0188e-06	0.0048387	0.0231148	5.1059e-05	9.80356e-05	7.95773e-06	0.0489843	0.0167429	0.00236429	3.36958e-05	0.000436017	4.96253e-05	7.73535e-05	2.21813e-05	6.92629e-05	7.63197e-05	0.291444	0.101654	5.92496e-05	0.0239656	1.39335e-05	0.131927	0.114981	0.060532	7.01927e-05	0.0170655	0.000111375	0	5.92698e-05	4.87369e-05
f__Bacillaceae	0.00573932	0.00184574	0	0.00699068	0.000387315	0.00101141	0.00634894	0.00113813	0.00700041	0.00180146	0.00566236	0.004323	0.00189944	0.00295232	0.000732064	0.00146248	0.00405308	0.00254404	0.000551695	0.0153838	0.00223466	0.00301666	0.00437222	0.00208607	0	0.0011899	0.00371051	0.000344004	0.00331617	0.000684327	0.000906497	1.08093e-05	0.00393956	0.000944968	0	0.00279779	0.00427483	0.00031679
f__BCf3_20	0	0	0	0	0	0	0	0	0	0	0	0	0.00128672	0.000732111	0	0	0	8.42396e-06	0.00222457	0	0	0	0	0	0	0	0	0	0	0	0	0	0	0.00120123	0	0	0	0.0021363
f__Bifidobacteriaceae	0	0	0.000673408	0	0	0	0	0	0	0	0.00204997	0.00222107	0	0.000533168	0.000292826	0.00196678	0.00116606	0	0	0.000818818	0.000730561	0	0	0.000228959	0	0.00108746	0	0	0	0	0	0.000594511	0	0	0.0011217	0	7.40872e-06	0
f__Bradyrhizobiaceae	0.0017257	0.00182501	0.00310804	0.0149778	0.00856935	0.00259687	0.00213349	0.00543839	0.00493958	0.00368994	0.00694775	0.0114968	0.00948495	0.00334225	0.000411786	0.00297539	0.0050583	0.00750575	0.00557923	0.00266736	0.00680711	0.00287618	0.0103894	0.00351919	0.00298955	0.00717882	0.00278473	0.00648829	0.00486976	0.00825315	0.00139065	0.000745841	0.0154775	0.00469281	0.0104533	0.00364204	0	0.0128178
f__Brevibacteriaceae	0.00348263	0.00149319	0.000631967	0	0.000203341	0	0	0.000916652	0.00230139	0	0	0	0	0.00035014	0	0	0	0	0	0.000558285	0	0	0	0	0	0	0	0	0	0	0	0	0	0.00112916	0	0.00181611	0	0.000454878
f__Burkholderiaceae	0.00102293	0.00059451	0.00103601	0.000561469	0.000387315	0.00151712	0.00216441	0	0.00198064	0	0.00169538	0.000927573	3.67633e-05	0.000978801	0.000356881	0.00560617	0.000538802	0	0.000213559	0	2.57845e-05	0	0.00102163	0.000737757	1.0639e-05	0.000756495	0	0.00266603	0	8.24491e-06	0.00198811	0.00114579	0.00369389	0	0	0.000696994	0.00162251	0.000446755
f__Candidatus_Microthrix	0	0	0.00418549	0.0017793	0	0	1.03067e-05	0.00149494	0	0.00067881	0	0.00228064	0.000539196	0.00261013	0	0.0031603	0.00122236	8.42396e-06	0	0	0.00519987	0	0.00545445	0.00239983	0.000489393	0.000299446	0.000792464	0.00160535	0.00406858	0.000882205	0.00414104	1.08093e-05	0.00120205	0.00174579	7.95532e-06	0	0	0.00677443
f__Caulobacteraceae	0.0119862	0.0171094	0.0124736	0.00296551	0.00852094	0.00949908	0.0111828	0.011492	0.0133673	0.00721453	0.0195357	0.0115734	0.0768477	0.0160348	0.00157394	0.017575	0.0167109	0.0104626	0.00363051	0.0138579	0.0044865	0.00760819	0.00595661	0.0109816	0.006277	0.00847117	0.0097984	0.0120115	0.0139544	0.014948	0.00344057	0.00624777	0.0062296	0.00899321	0.00871903	0.0191035	0.0109501	0.00339534
f__Cellulomonadaceae	0	0	0	0	0	0	0	0	0	0	0	0	0	0	0	0	0	8.42396e-06	0	0	0	0	0.000831154	0	0	0	0	0	0	0	0	0	0	0	0	0	0	0
f__Chitinophagaceae	0.00238162	0.0034288	0.00162654	0	0.000455096	0.00587029	0.00112343	0.00267613	0.000793861	0.00232362	0.000675938	0.00301248	0.000183817	0.000970843	0.000915081	0.000470683	0.00341777	0.00292312	0.00440466	0.00181132	0.00197681	0.00261	0.000874444	0.00351071	0.00197885	0.00237981	0.004066	0.0102341	0.00465379	0.00850874	0.00274009	0.00288608	0.000701927	0.00201006	0.00481297	0.00114857	0.00234116	0.00095037
f__Chlamydiaceae	0	6.22161e-05	0.00084953	7.11721e-05	4.84144e-05	0.000164013	0.000113374	0.000633659	0.000376883	0.000191459	0.000764585	8.50984e-06	7.35267e-05	0.000262605	2.74524e-05	0.000571544	0.00156011	0.00192066	0	0.000310158	9.45431e-05	8.13315e-05	0.000354972	0	0	3.94008e-05	0	0.000707119	0.00180439	0.000840981	0.000195721	0.000356707	0.000745797	0.00017618	0	0.000559559	0.00162992	0.000349281
f__Chromatiaceae	0.0167182	0.0189068	0.00472421	0.00145507	0.00106512	0.00869268	0.00378257	0.00359278	0.0376402	0.00296762	0.0137182	0.009514	0.00273274	0.00584097	0.000942533	0.00793437	0.00527543	0.0122653	0.00860466	0.0133244	0.00342934	0.00922742	0.00509948	0.0109646	0.00741537	0.00565795	0.00463628	0.0144291	0.0059496	0.00442751	0.00526386	0.00334007	0.00720352	0.00287494	0.00136036	0.00575265	0.00711238	0.00550727
f__Chthoniobacteraceae	0	0	0	0	0	0	0	0	0	0	0	0	0.000171562	0	0	0	8.04182e-06	0	0	0	0	0	0	0	0	7.88016e-06	0	0	0	0	0	0	0.000166708	8.0082e-06	0	0	0	0
f__Clostridiaceae	0.00247533	0	0	0.000846158	0	0.000580879	0	6.15203e-06	0	0	0.000687019	0	0	0.00109021	0	0	0.00246884	0	0	1.24063e-05	0	0.00033272	0.000891759	0	0	0.000858937	0	0.00407071	0	0	0	0	0	0	7.95532e-06	0.00126637	0	0
f__Comamonadaceae	0.0398941	0.0350069	0.0196324	0.0184336	0.673135	0.0266111	0.0350532	0.0287915	0.0377685	0.0198769	0.0402017	0.0246956	0.0390794	0.0148252	0.00705527	0.0330235	0.024801	0.0344119	0.0319182	0.0489182	0.0150753	0.0335677	0.01374	0.0300869	0.0158414	0.0201259	0.0247071	0.0355948	0.0311623	0.0163249	0.0185935	0.0143547	0.0272348	0.0411862	0.0201349	0.0191624	0.023819	0.0154658
f__Corynebacteriaceae	0.0171711	0.0249901	0.0126704	0.00903886	0.0040184	0.0321875	0.0245918	0.026829	0.0165588	0.0160826	0.0122777	0.010348	0.00299009	0.0172524	0.00363287	0.0308466	0.0315883	0.0241262	0.0216585	0.021525	0.0135111	0.0204807	0.00609513	0.00898876	0.0114688	0.0195191	0.0487402	0.0179169	0.021583	0.0316192	0.0254746	0.141958	0.0350525	0.024385	0.016022	0.0174347	0.0168623	0.0134839
f__Cytophagaceae	0.000421664	0.000587597	0.00102565	0.000229332	0	0	0	0	0.000561316	0.000478648	0.000221619	0.000416982	4.90178e-05	0	0	0	0	0.00124675	0	0	0.000601638	0.00235122	8.65786e-06	0	0	0	0.000259217	0	0.000822076	0	0.000576862	1.08093e-05	1.75482e-05	0	0	0.000520291	0	0
f__D05_2	0	0	0.000766649	0	0	0	0	0	0	0	0	0.000144667	0.00442386	0	0	0	0	0	8.8983e-06	0.000843631	0.000979811	0	0.000632024	0.000915836	0	0	0	0	0.00156055	0	0	0	0	0.000952976	0.000692113	0	7.40872e-06	0.000527983
f__Dermabacteraceae	0.409943	0.401308	0.317766	0.233856	0.0904091	0.481193	0.429327	0.48569	0.342675	0.310103	0.360707	0.235246	0.0363712	0.265812	0.11325	0.378984	0.406538	0.476383	0.307766	0.363381	0.273711	0.431471	0.235199	0.308569	0.277262	0.337231	0.471501	0.415079	0.408586	0.409327	0.348878	0.281452	0.39751	0.389062	0.399047	0.380068	0.421779	0.268865
f__Dietziaceae	0	0	0	0	0	0	0.00192736	0	0	0	0.00172863	0	0	0	0	0	0	0	0	0	0	0	0.00146318	0	0	0	0	0	0	0.00132743	0	0	0.000631734	0	0	0	0.00216335	0
f__Enterobacteriaceae	0.00997158	0.0124432	0.00556338	0.00516393	0.00173324	0.0140231	0.00666845	0.0112336	0.0109617	0.00871139	0.00857665	0.011667	0.004816	0.00709034	0.00102489	0.0260389	0.00124648	0.00737097	0.0109093	0.00837427	0.0119296	0.0148245	0.011463	0.0196057	0.00737281	0.00984232	0.00130349	0.0131964	0.0113628	0.00596931	0.017996	0.00279961	0.00972169	0.022495	0.0140252	0.00825594	0.00214853	0.00751361
f__Enterococcaceae	0	0.00130654	0	0.00336881	0	0	0	0.00142112	0.00139527	0.000722323	0	8.50984e-06	6.12723e-05	0.000867392	0.000192167	0.00119352	0.000812224	0.00357176	0.0062822	0.000471441	0	0.000776346	0.00048484	0.00188255	1.0639e-05	0.00124507	0.00166639	0.000315337	0.00149088	0.00255592	0.0028019	0	0	0	0.00113761	0	0	0.00183576
f__Erythrobacteraceae	7.8086e-06	6.9129e-06	0.00178194	0.0135306	0.00013556	6.83387e-06	0.000876072	0.00158107	0	8.70269e-06	0.000565128	0	9.80356e-05	0.164351	2.74524e-05	0.00177347	0.0630639	0	0.000925423	0.00194779	0.0560555	1.47875e-05	0.000822497	0.00181471	0	0	7.4062e-06	0.000430005	0.000494639	4.12245e-05	1.03011e-05	1.08093e-05	0	8.0082e-06	7.95532e-06	0.0238156	0	0.0270815
f__Estrella	0	0	0.00256931	0.0955288	9.68289e-06	0	0	0.000141497	2.40564e-05	0.0390316	0.00351266	0.00542077	0.00121319	0.00273746	0.000256223	0.00152972	0.00181745	8.42396e-06	0.00168178	0.000645129	0.0149206	0	0.0472286	0.00401102	0.0018831	0.00494086	0	0	0.00192282	0.000865715	0.00487242	1.08093e-05	0.00204436	0.00144948	0.00154333	0.000284688	7.40872e-06	0.00591341
f__Exiguobacterium	0	0	0	8.69881e-05	0	0	0	0	0.00111461	0	1.10809e-05	0	0	0	0	0.00194997	0	0	0.00148602	0	0.00195103	5.17564e-05	0.00072726	0	0	0	0	0	0	0	0	0	0	0	7.95532e-06	0	0	7.31053e-05
f__Ezakiella	0.00162419	0.00143788	0	7.90801e-06	9.68289e-06	0	0	0.00310677	0	0.000609188	0	0	0.000159308	0.00244302	0	0	0	0	0	0.00282864	0.000472716	0	0.000225104	0.00213695	0.00118093	0.0020646	0.00234777	0.00210225	0.00147695	0.00136041	0.0018542	0.00610725	0.000605412	0	0	0.00206153	0	0.00147023
f__Finegoldia	0.00160076	0.00202548	1.03601e-05	0.000695905	0.00036795	0	0	0	0.000986312	1.74054e-05	1.10809e-05	0.00302099	0.000122544	0.00166317	0	0.00279888	0.0008846	0	8.8983e-06	0.0011662	8.59483e-06	0.00195196	0	0.000669917	0	0.00174151	7.4062e-06	0	0	0.00207772	2.06022e-05	0.125658	8.77409e-06	0.00173778	0.00249002	0.00249347	0.00198554	8.12282e-06
f__Flammeovirgaceae	0.00352949	0.0144272	0.00464133	0.00259383	0.00750424	0.00666302	0	0.00252848	0.0092136	0.0276745	0.0138401	0.0206279	0.000857812	0.00266584	0.00701867	0.00173144	0.00470446	4.21198e-05	0.00557034	0.0288447	8.59483e-06	0.00473201	0.0149781	6.78397e-05	1.0639e-05	3.94008e-05	3.7031e-05	0	2.09002e-05	2.47347e-05	2.06022e-05	0	8.77409e-06	1.60164e-05	0.052879	0	0.165022	0.00995045
f__Flavobacteriaceae	0.032921	0.0292208	0.0228441	0.0154364	0.0053159	0.0291601	0.0128937	0.0342114	0.0268389	0.0181277	0.051748	0.0300312	0.00343125	0.0131064	0.00881223	0.0207773	0.0212867	0.0303515	0.0266682	0.0266116	0.00957464	0.0253237	0.015056	0.0275599	0.0168309	0.0203939	0.0161159	0.0340086	0.0280481	0.0208431	0.0281632	0.0198351	0.0147931	0.019484	0.0168732	0.0316789	0.0160103	0.0177484
f__Fusobacteriaceae	0	0.00160379	0.00190626	0.00115457	0	0	0.00234993	0	0	0	0.000398914	0	0.000245089	0.00114591	0	0.00559777	0.000763973	0.00150789	0.00161949	0	0	0	0	0.00226415	0	0.000803776	0.00120721	0.000554228	0	0.00126147	0	0	8.77409e-06	0.00335544	7.95532e-06	0	7.40872e-06	0.000755422
f__Gemella	0.00228792	0.00338041	2.07202e-05	0.00105967	0.000600339	0	0.000773005	0.00155646	0	0.00116616	0.00443238	0.00160836	8.57812e-05	0	0.000466691	0.00175666	0.00251709	0	0.00488517	0.00519825	0.00143534	0.00405918	0	0	0.00118093	0.00171788	0	0.00150979	0.000515539	0.00333094	0.00181299	0	0	0.00272279	0	0.00173758	0.00249674	0
f__Halomonadaceae	0.00406828	0.00603496	0.00562554	0.000854066	0.00093924	0.0118636	0.00407116	0.00861284	0.00926973	0.00671848	0.00265943	0.0032848	0.000269598	0.00294436	0.00191252	0.00377387	0.00907921	0.00728673	0.00528559	0.00387078	0.00170178	0.0099742	0.00439819	0.000390078	0.00657489	0.00627261	0.00953919	0.0106163	0.00502999	0.00720605	0.00758161	0.00769622	0.00588741	0.00753572	0.000922817	0.00853082	0.00396367	0.00302169
f__Holosporaceae	0	0	0	0	0	6.83387e-06	0	0.00607205	0	0	0	0	0.000502432	0	0	0	0	0	0	0	0	0	0.00262333	0.00457918	0.000329808	0	0	0	0	0	0	0	0	0.00291499	0	0.00240512	0	8.12282e-06
f__Hydrogenophilaceae	0	0	0	0	0	0	0.00059779	0	0.000673579	0	0	0.000731846	0.000159308	0.000366056	0.000210469	0.000260557	0	0	8.8983e-06	0.00104213	0	0	0	0.000559678	0	0	0	0.000630674	0	0	0	0	0	0	0	0	0	0
f__Hyphomicrobiaceae	0	0.00250247	0.0018959	0.00155788	0.000997337	0	0.000742084	0	0	0.0013054	0.00267051	0.00859494	0.0225972	0.00188598	9.1508e-06	0	0.00279855	0.00155843	0.00223347	0.000992507	0.00699619	0.000606289	0.0126751	0.00300191	0	0.00328603	0	0	0.00059914	0.000643103	0.00229715	0.00230238	0.00614186	0	2.3866e-05	0	0.00131134	0.0140525
f__Hyphomonadaceae	0.00185845	0	0	0	0.00645848	6.83387e-06	0	0.00225779	0.000705654	0	0.000753504	0	0.0399127	0	0	0.00129438	1.60836e-05	0	0	0	0	0	0.000268394	8.47997e-06	0	1.57603e-05	7.4062e-06	0	0	0.000972899	0	0	0	0	0	0	0	0.00158395
f__Iamiaceae	0	0	0	0	0	0	0	0	0	0.000217567	0	0.000885024	0.000637231	0	0	0.00152132	0	0	0	0.000905662	0.00114311	0	0	0	0	0	0	0	0	0	3.09033e-05	0	0	0	0	0	0.000103722	0
f__Idiomarinaceae	0	0.00163836	0.000186482	0.00117039	0.000193658	6.83387e-06	0.00274159	0.0039373	0.00163583	0.00110524	0	0	0	0.00142443	0.000137262	0.00206764	0.00129473	0	0.00140593	0.00115379	0.000275035	0.00143439	0.000493498	0.000746237	0.000383003	0.00160755	0.000910963	0.00079312	0.00119131	8.24491e-06	0.00331695	0.00261585	0.000912505	0.00539753	0.00161493	0.00152161	0.00207444	0
f__Legionellaceae	0.000609071	0.000905591	0.00450665	0.00623942	9.68289e-06	0	0.00106159	0.00179639	0.00501175	0.0905689	0.00120782	0.0353754	0.00638457	0.00674815	0	0.00679129	1.60836e-05	0.0030579	0.00357712	4.96253e-05	0.00340355	0	0.0342418	0.0099894	0.00942613	0.0129865	7.4062e-06	0	0.00190192	3.29796e-05	0.00646909	0.00134035	0.00722107	0.00744763	0.0107636	0	0	0.013427
f__Methylobacteriaceae	0.0177333	0.0213401	0.025258	0.0265788	0.00281772	0.0227499	0.0155632	0.0282809	0.0208409	0.00865047	0.0156574	0.0869195	0.00144603	0.0147059	0.00297401	0.025316	0.0126659	0.023149	0.014175	0.0202968	0.0151957	0.0208726	0.143703	0.00658045	0.00907505	0.089621	0.02744	0.00913521	0.0220916	0.0241081	0.019706	0.00577216	0.0199698	0.00691108	0.0226806	0.013076	0.018996	0.011973
f__Methylophilaceae	7.8086e-06	0.000933242	0	0	0.00146212	0.00144195	0.0012265	0	0	0.00254989	1.10809e-05	0.00178707	0.162886	0	0	0	0	2.52719e-05	0	0	0.000111733	0.000539745	1.73157e-05	0.000228959	0	0	7.4062e-06	0	0.00732902	0.000255592	0	0	0	0	0	0	1.48174e-05	0.000170579
f__Microbacteriaceae	0.00221764	0.00580684	0.00658904	0.0173581	0.00102639	0.0080708	0.00429791	0.0117381	0.00667966	0.00496924	0.00496426	0.00892682	0.00319841	0.0125175	0.000420937	0.000100861	0.00959389	0.00270409	0.00318559	0.00220833	0.0100474	0.0058189	0.0107357	0.0101166	0.00306403	0.00851845	0.00278473	0.00302915	0.0108472	0.00432858	0.0111252	0.00311308	0.0106781	0.0108271	0.0050755	0.00673434	0.0144174	0.0118837
f__Micrococcaceae	0.0197714	0.034364	0.0156023	0.0141633	0.00944081	0.0302535	0.0426595	0.031443	0.0293969	0.0316952	0.0319907	0.016875	0.00209551	0.0273507	0.00700952	0.0325696	0.0228548	0.0248338	0.020297	0.0381619	0.0154191	0.0344476	0.0203113	0.024329	0.0190438	0.0285735	0.0323355	0.0353942	0.0325904	0.034439	0.0168732	0.0156735	0.0334468	0.0340268	0.0329509	0.025779	0.0265455	0.0203477
f__Mitochondria	0.000437281	0	0	0.000640549	0	0	0	0	0	0	0	0.000153177	0	0	6.40556e-05	0	0	0.00202175	0	0.000334971	0	0	0	0.000958236	0.0006277	0.000291566	7.4062e-06	0.000172002	0	0.000131919	0	0	0	0	3.18213e-05	0.0014038	0.000866821	0
f__Moraxellaceae	0.0279392	0.0053022	0.00428909	0.00267291	0.00102639	0.00464703	0.0135327	0.0105384	0.025155	0.00578729	0.00875395	0.00297845	0.00213227	0.00342182	0.000558199	0.00790075	0.0112425	0.00903891	0.0460042	0.0126421	0.00170178	0.0100555	0.00514277	0.0106339	0.00507479	0.0012293	0.00194783	0.00583851	0.0143863	0.00043698	0.00407924	0.00114579	0.00365002	0.00261868	0.00503572	0.00247384	0.00297831	0.00538543
f__Mycobacteriaceae	0.00530984	0	0.00104637	0.0113322	0.000348584	6.83387e-06	0	0.000412186	0.000360846	0.000722323	0.00207214	0.00761631	0.00627428	0.0044802	0	0.00378227	0.00345798	0.0053071	0.00220678	0.00249367	0.00553507	0.00381519	0.00485706	0.00390078	0.0027023	0.00192276	0.000540653	0.00223602	0.00360877	0	0.00701505	0.00187001	0.00146527	0.00170575	0.0108272	0.000942414	0.00116317	0.00848834
f__Mycoplasmataceae	7.8086e-06	0	0	0	0	0	0	0	8.0188e-06	0	0	0	1.22544e-05	0	0	0	0	0	0	0	0	7.39377e-06	0	0	0	0	0	9.55566e-06	0	0	0	0	0	0	0	0	0	0
f__Neisseriaceae	0.00315467	0.00290342	0.00121213	0	0.000251755	0.00158546	0	0.000892044	0.00383299	0.00248027	0.000432157	0.00381241	0.000649486	0.00229978	0.000384334	0.00325276	0.0037314	0.00654542	0.00516991	0.00166245	0.00261283	0.00522	0.00389604	0.00313759	0.00072345	0.00195428	7.4062e-06	0.00309603	0.00057824	0.00379266	1.03011e-05	0.000378325	0.000298319	0.000784804	0.000652336	0.00136454	0.00232634	0
f__Nitrosomonadaceae	0	0	0	0.000221424	0	0	0	0	0	0	0	0.00051059	7.35267e-05	0	0.000301977	0	0	0	0	0.000533472	0	0	0.000259736	0	0	7.88016e-06	0	0	0.000745442	0.000222612	0	0	0	0.00112115	0.000437543	0	0	0.00095037
f__Nocardiaceae	0.00143678	0.00100237	0.00182338	0.00120202	0	0.00206383	0	0	0.00182829	0.000791945	0.00223835	0.00251891	0.000428906	0.00219633	0.00107064	0.00263919	0.00150382	0.00421198	0.00424449	0.00635204	0.00122906	0	0.000580076	0.000847997	0.00178735	0.000551611	0.00142199	0.00111801	0.000487672	0	1.03011e-05	0.00109174	0.000157934	0	0.00303098	0.000608643	0.000822368	0.00175453
f__Nocardioidaceae	0	0	0	0.000751261	0	0	0	0	0	0	0	0.000399963	8.57812e-05	0.00024669	0	8.40506e-06	0.00061922	0	0	0	0.00159864	0	0	0	0	0	0	0.000114668	0	0	0.00237955	0	0	0.00153757	0	0	0	0
f__Nordella	0	0	0	0.000624733	0	0	0	0	0	0	0	0	0.00259794	0.000254647	0	0	0	0	0	1.24063e-05	0.0018221	0	0.000216447	0	0	0	0	0	0	0	0	0	0	0.00343552	0	0	0	0.00136463
f__Oligoflexaceae	0	0.00435513	0	0.00207981	0	0	0	0	0.00388912	0.00131411	0	8.50984e-06	0.00221806	0.0007719	0	0	0	0	0	0	0	0	0.00260602	0.00350223	0	0.000236405	0	0	0	0	1.03011e-05	0	0	0	0	0	0	0
f__Oxalobacteraceae	0.013056	0.0128234	0.0089615	0.00387493	0.000745582	0.00867901	0.00410208	0.00239314	0.00655136	0.00496053	0.0100726	0.00827157	0.000477924	0.00283295	0.00129941	0.0187769	0.0102614	0.00914	0.00485847	0.0124808	0.00374735	0.0123402	0.00770549	0.000780157	0.00117029	0.00601256	0.00403638	0.00837076	0.00646514	0.00735446	0.00542868	0.00457233	0.00523813	0.00464476	0.0103499	0.00713683	0.0093424	0.00378523
f__Parachlamydiaceae	7.8086e-06	0.00398875	0.0148357	0.0228146	0.000232389	0	0.000381349	0.00308217	0.00420987	0.0717624	0.00120782	0.0664363	0.0153793	0.0280669	0.000283675	0.00701822	0.0048653	0.0014068	0.0124754	7.4438e-05	0.0247359	0.000643258	0.0649339	0.0124995	0.00319169	0.00345151	7.4062e-06	0	0.0125959	0	0.0134326	0.000162139	0.0130383	0.00177782	0.0163323	0.00399545	2.96349e-05	0.0256194
f__Parviterribacteraceae	0	0.000158997	0	0.00253847	0	0	0	0	0	0	0	0	6.12723e-05	0	0	8.40506e-06	0	0	0	0	0.00456386	0	0	0	0	0	0	0	0	0	0.00233835	0	0	0	0.000755756	0	0	0.00063358
f__Pasteurellaceae	0.00192092	0.00142406	0.00212382	0.00121783	0	0	0.00377226	0	0.004691	0.00154038	1.10809e-05	0.0012084	0.000257344	0.000358098	9.1508e-06	0.00241225	0	0.00389187	0.00193983	0.000930475	0.00160723	0	0.000450209	0.00183167	0	0.000654053	0.000970212	0.00146202	0	0	0.00263708	0	0	0.00548562	0	0.00131545	0.00157065	0.00037365
f__Patulibacteraceae	0	0	0.00087025	7.90801e-06	0	0	0	0	0	8.70269e-06	0	0.000221256	0.000588214	0.00265788	9.1508e-06	0.000722835	0	0	0	0	0.00206276	0	0.00135928	5.93598e-05	0	0	0	0.000879121	0	0	0.00250317	0	0.00130734	0	0.000668247	0	7.40872e-06	0.00298107
f__Peptoniphilus	0.000804285	0	0	0.000126528	0.0010167	0	0	0	0.00108254	8.70269e-06	0	0.00260401	0.000183817	0	0.000640556	0.00177347	8.04182e-06	0.00600628	0.000783051	0.00229517	0.000816509	3.69689e-05	0.00100431	0.00268815	0.00126604	3.94008e-05	0.00258476	0.0068323	0.00334404	8.24491e-06	0.000916798	0.0372921	0.000508897	0	0.00385038	0.00181611	0	0
f__Peptostreptococcaceae	0.00446652	0.00253012	0	0.000901514	0.000600339	0.000580879	0	0	0.00607023	0	0	0	0.000208326	0	0.000915081	0	0.00114194	0	0	0.00171207	0	0	0.00208654	0.00228959	0.00157457	0.00275018	0	0.00521739	0	0	0	0.000497227	0.00085986	0.0017618	0.0003739	0	0	0
f__Phyllobacteriaceae	0	0	0.000932411	0	0	0	0	0	0	8.70269e-06	0	0	0.00265922	0	0	0	0.000981102	0.000294839	0	0	0.000438336	0	0	0	0	0	0	0	0	0	0	0	0	8.0082e-06	0	0	0	0.000536106
f__Planctomycetaceae	7.8086e-06	0.000421687	0.000694128	0.00137599	0	0	0	6.15203e-06	0.000128301	0.000104432	5.54047e-05	0.000936083	0.00169111	0.00160746	0	0.00142045	0.000989144	0.000109511	0.000302542	0	0.000550069	0	0.00107357	0.00128048	0	0.000677694	0	0	0.000313504	0	6.18066e-05	2.16186e-05	0.000228126	0.000112115	0.000723934	0.000746078	0	0.00141337
f__Polyangiaceae	0	0	0	0.000695905	0	0	0	0	0	0	0	0	0.00077203	0	0	0.00163899	0	0.000648645	1.77966e-05	0	0	0	0	0.000373118	0	0	0	0	0	0	0.00147306	0	0	0	0	0	0	0.0020632
f__Propionibacteriaceae	0.00150706	0.00154849	0.00131573	0.000980594	0.000183975	0.00159913	0.00158724	0.00326057	0.00232545	0.00144465	0.00170647	0.00118287	0.000122544	0.000620703	0.000356881	0.00261397	0.00180137	0.00204702	0.00111229	0.00146395	0.000661802	0.00148615	0.000632024	0.00123807	0.00146818	0.00140267	0.00263661	0.00231247	0.000787243	0.00116253	0.00199841	0.00107012	0.00174604	0.000720738	0.00159107	0.0021597	0.00125207	0.00138088
f__Pseudomonadaceae	0.103534	0.0580891	0.0525051	0.030604	0.010719	0.0545821	0.160661	0.0655745	0.128694	0.0802127	0.0877057	0.0653215	0.0165435	0.0416826	0.743448	0.0736451	0.0587776	0.0754955	0.0383606	0.105181	0.0388314	0.0819895	0.0455144	0.0767946	0.0622061	0.061678	0.0775725	0.0641472	0.0616906	0.073998	0.0522678	0.0351626	0.0877321	0.0844385	0.0441759	0.0718689	0.0490458	0.0371375
f__Reyranella	0.0135011	0.0268912	0.0194563	0.0599348	0.0024304	0.021021	0.00780219	0.0121133	0.00743342	0.0131759	0.0129093	0.0219724	0.0153671	0.0252419	0.00311127	0.0144987	0.0135505	0.0189708	0.0129559	0.0132872	0.0285606	0.0243477	0.0191772	0.0241001	0.0117242	0.0137194	0.021078	0.0154133	0.0248086	0.0150634	0.0101466	0.0138467	0.0125733	0.0191876	0.0159822	0.00862898	0.0119206	0.0207457
f__Rhizobiaceae	0.0019053	0	0.00121213	0.00186629	0.050748	0	0	0	1.60376e-05	0.00123578	0.00124107	0.00604199	0.00823499	0	0	0	0.00332931	0.00391714	0.00335466	0.000794005	0	0.00110167	0.00171426	0.00658045	0	1.57603e-05	3.7031e-05	0	0	0.00138514	0	1.08093e-05	0.00346576	1.60164e-05	0.00136036	0.00130564	0.00208926	0.00397206
f__Rhodobacteraceae	0.00666854	0.012775	0.00828809	0.0663482	0.00518034	0.00063555	0.000206135	0.00871742	0.00473109	0.00496053	0.00428833	0.0262784	0.0926682	0.027677	0.000155564	0.00461438	0.0235223	0.00791852	0.133555	0.0149124	0.0586253	0.00222552	0.013766	0.116659	0.00268102	0.005918	0.000651746	0.00592451	0.00296783	0.0115346	0.0126085	0.00203215	0.0337715	0.00416426	0.00648359	0.0667151	0.00240043	0.0931687
f__Rhodocyclaceae	7.8086e-06	0	0.000466205	0.000102804	0.000261438	0	0	6.15203e-06	1.60376e-05	0	1.10809e-05	0	0.123819	0	0	0	0	0.00118778	0.000204661	0.00074438	0.000386767	0	0.000450209	8.47997e-06	1.0639e-05	0	7.4062e-06	0.00232203	0.00456322	0	0.000885895	0	0	0	0	0	0.00148175	0
f__Saprospiraceae	0	6.9129e-06	0	0.0017714	0	0	0	0	0	0	1.10809e-05	0.00110628	0.0817985	0	9.1508e-06	0	0	0	0.0010322	0.00130266	0	0.00291314	8.65786e-06	0.00133135	0	0	2.22186e-05	0.00319159	0.00289817	0.000939919	0	0	0.00156179	0	0.00168653	0	1.48174e-05	0.000844773
f__Shewanellaceae	0	0	0	0.00145507	0	0	0	0	0	0.00110524	0	0	0	0	9.1508e-06	0	0	0	0	0	0	0	0	0	0	0	0	0	0	8.24491e-06	0	0	0	0	0	0	0	0
f__Sphingobacteriaceae	0.00962019	0.00596584	0.00574986	0.00136018	0.0014718	0.0101073	0.00446281	0.00684721	0.00116273	0.00688383	0.00632722	0.00616112	0.000232835	0.00805322	0.00168375	0.0094725	0.00766385	0.00888728	0.0073322	0.00622798	0.000687586	0.00655088	0.00615574	0.0049099	0.00104262	0.00769891	0.0102798	0.00550406	0.00627704	0.00183861	0.00862202	0.00202134	0.00825641	0.00880101	0.00866335	0.000785345	0.0063715	0.00458127
f__Sphingomonadaceae	0.0259402	0.0265594	0.04344	0.150047	0.0576132	0.0245063	0.0249217	0.0180562	0.0219555	0.00817183	0.0149039	0.0353754	0.0535887	0.101079	0.00206808	0.0361501	0.0666667	0.0199901	0.0504267	0.012977	0.206688	0.0285769	0.00652803	0.0287725	0.0156925	0.00868393	0.0161677	0.0305399	0.0446847	0.0207442	0.0686156	0.0120091	0.0194697	0.0192277	0.0274061	0.13346	0.0235301	0.145195
f__Staphylococcaceae	0.0134854	0.015713	0.0137168	0.0104149	0.00869523	0.0267614	0.0224481	0.0151648	0.0195418	0.0141767	0.01835	0.0169176	0.00319841	0.0177617	0.00687225	0.0278964	0.0127543	0.0135036	0.0187131	0.0162523	0.0126086	0.02749	0.0220169	0.0190545	0.00912824	0.0239084	0.0348165	0.0264501	0.022635	0.0154262	0.0186553	0.0143007	0.0195223	0.0148872	0.0243672	0.0164039	0.0219743	0.0198603
f__Streptococcaceae	0.00277986	0.0161624	0.00758361	0.00622361	0.00112322	0.00884986	0.0102655	0.0178778	0.010256	0.0221396	0.00950745	0.01342	0.00161759	0.00835562	0.0022511	0.0156586	0.00883796	0.0183979	0.0541818	0.0213761	0.00994422	0.00862114	0.00735918	0.0143396	0.00345767	0.0032545	0.00990209	0.0289441	0.00999032	0.00401527	0.00899286	0.0112849	0.00984452	0.0161125	0.0235796	0.0054876	0.00921645	0.0103485
f__Terrimicrobium	0	0	4.14405e-05	0.000166068	0	0	0	0	8.0188e-06	0	0	0.000893533	0.000539196	0.000167112	0	5.04303e-05	0	0	0.000142373	0	0.000275035	0.000192238	0.000251078	0.000415518	0	0	0	0	0	0	2.06022e-05	0	0	0	0	6.87177e-05	0	0.000243684
f__Thiotrichaceae	0	0	0.00202022	0.000767077	9.68289e-06	0	0	0	0	8.70269e-06	0	0.000672278	0.000122544	0	9.1508e-06	0	0	0	0	0	0	0	0.000683971	0.00479118	0	0.00300234	0	0	0.00365058	0	0	0.000389135	0.00623837	0.000688705	0	0	0	0.00484932
f__TM146	0	0	0	0	0	0	0	0	0	0	0	0.0024253	0	3.97886e-05	0	0	0	0	0	0	0.000421147	0	0.000112552	0	0	0	0	0	0	0	0.0028431	0	0	0.00140944	0	0	0	0.000747299
f__Verrucomicrobiaceae	0	0.000152084	3.10803e-05	0.0001977	0	0	0	1.84561e-05	0	0.000156648	0.00012189	1.70197e-05	0.00651937	0	1.83016e-05	0	0.000257338	2.52719e-05	2.66949e-05	0	0.000636017	0	0.000458867	0.000220479	0	0	0	0	0.000480706	0	7.21077e-05	0	2.63223e-05	8.0082e-06	0	0	0	0.000446755
f__Xanthobacteraceae	0.00128061	0.00159688	0.00160582	0.00604963	0.000164609	0.00131894	0	6.15203e-06	0.00518014	0.000417729	0.00478697	0.00748866	0.0268127	0.0098278	0	0.00210126	0.00106956	0	0.00212669	0.000583098	0.009652	0.00301666	0.00419906	0.0130846	0.00302147	0.00167059	0.000296248	9.55566e-06	0.000710608	8.24491e-06	0.00480031	0.00119983	0.0165742	0.00410821	0.00167062	0.00285669	7.40872e-06	0.0104541
f__Xanthomonadaceae	0.136041	0.120976	0.0869732	0.0401569	0.0262406	0.120836	0.115332	0.0942183	0.130706	0.0904297	0.151875	0.0899831	0.00824725	0.0747549	0.0206625	0.0939517	0.0698512	0.0867331	0.0573673	0.120627	0.0487499	0.119077	0.0826393	0.0871317	0.15735	0.130409	0.137518	0.0929097	0.104571	0.0868024	0.087477	0.0768216	0.100481	0.169598	0.124302	0.0606581	0.0888751	0.062497
f__Xiphinematobacteraceae	0	0	0.000476565	0.00166859	0	0	0	0	0	0	8.86476e-05	6.80787e-05	0.000416651	0.000716196	0	0	0.000233213	0	0.000462712	0	6.87586e-05	0	0.00024242	0.000788637	0.000244696	0.000417648	0	0	0	0	0.00037084	0	0	1.60164e-05	0.000827354	0	0	9.74738e-05
Not_Assigned	0.0129623	0.0181049	0.0254444	0.0648615	0.00167514	0.00638967	0.00718379	0.0147956	0.00947822	0.0318518	0.0126101	0.0430683	0.0263226	0.0273666	0.00204978	0.0140785	0.0175312	0.00911473	0.0301563	0.00446628	0.0462574	0.0115417	0.0732022	0.0400254	0.0167989	0.0141212	0.00373273	0.0122026	0.0288005	0.00928376	0.0182845	0.0118254	0.0293669	0.00469281	0.0376128	0.0178961	0.00741613	0.0371781

## Sheet: genus
Group	W-F+	W-F+	W-F-	W-F-	W+F-	W-F+	W-F+	W-F+	W+F+	W+F+	W+F-	W+F-	W+F-	W-F+	W-F+	W-F-	W-F-	W+F-	W-F+	W+F+	W-F-	W-F-	W+F-	W+F-	W+F-	W+F-	W+F-	W-F-	W-F-	W+F+	W+F+	W+F+	W+F+	W-F+	W+F+	W-F-	W+F-	W-F+
sample_ID	JUV-01-03-FMPW	JUV-01-04-FMPW	JUV-04-06-FW	JUV-05-02-FW	JUV-07-03-FWMP	JUV-08-01-FMPW	JUV-11-01-FMPW	JUV-11-03-FMPW	JUV-13-06-FMPWmp	JUV-15-02-FMPWmp	JUV-19-02-FWMP	JUV-19-03-FWMP	JUV-20-05-FWMP	JUV-21-02-FMPW	JUV-21-05-FMPW	JUV-23-02-FW	JUV-24-06-FW	JUV-26-05-FWMP	JUV-27-02-FMPW	JUV-28-01-FMPWmp	JUV-29-01-FW	JUV-29-04-FW	JUV-30-01-FWMP	JUV-33-02-FWMP	JUV-33-05-FWMP	JUV-35-01-FWMP	JUV-35-04-FWMP	JUV-36-01-FW	JUV-36-05-FW	JUV-40-04-FMPWmp	JUV-41-01-FMPWmp	JUV-41-04-FMPWmp	JUV-41-06-FMPWmp	JUV-44-01-FMPW	JUV-46-02-FMPWmp	JUV-47-03-FW	JUV-49-02-FWMP	JUV-50-05-FMPW
Genera (relative abundance%)
f__Acetobacteraceae_g__Roseococcus	0.000182597	0	0	0	0	0	0	0	0	0.000703271	0	0.00070444	0.00850843	0	0	0	0	0	0	0.00037129	0	0	0	0	0	0	0	0.00102798	0	0	4.01119e-05	0.00081674	0	0	0	0	0	0.0022306
f__Acetobacteraceae_g__Roseomonas	0	0	0	0	0	0	0	0	0	0.00127097	0	0	0.00412145	0	0	0	0	0	0	0	0	0	0	0.000835811	0	0	0	0	0	0	1.0028e-05	0.000553881	0	0	0	0	7.32123e-06	0.000600835
f__Acidibacter	0	0.00107709	0.00208543	7.1821e-06	0	0	0	0.00171626	0	0	0	0.00046429	0	0	0	0	0.000469548	0	0	0	8.21079e-06	0	0	0	0	0	0.0026601	0	0	0.000444365	0.00158442	0	0	0	0	0	0	0
f__Acidimicrobiaceae_g__Ilumatobacter	0	0	0	0	0	0	0	0	0	0	0	0	0.000126991	0	0	0	0	0	0	0.000939828	0.0010674	0	0	0	0	0.000300079	0	0.000583447	0	0	0	0	0	0	0	0	0.00240136	0
f__Actinomycetaceae_g__Actinomyces	0	0.000894188	1.00745e-05	0	0.000592961	0	0.00377056	0	0.000437278	0.003313	0.00126869	0.00244152	1.15447e-05	0	0.000356852	0.00356833	0.00211296	0.000940414	0.00142228	0.00271506	8.21079e-06	0.00087169	0.00208663	0.00362453	0.00115708	0	0.000655915	0.00220413	0.000959667	0.00127654	0.00328918	0.00845843	0.000983999	0.000849863	0	0.000793999	0	0
f__Actinomycetaceae_g__Mobiluncus	0	0	0	0	0.000143458	0.00231576	0	0.00161565	0.000382618	0	0.00106441	0	0	7.66954e-06	0	0	0.00124203	0	0	0	0.00224155	0	0	0	0	0	0	0	0	0	0.000451259	0.000450615	0.000847095	0	0.00139041	0	0	0.00051071
f__Actinomycetaceae_g__Varibaculum	0	0.00195773	0.000584324	0.00129278	0	0.0018071	4.05437e-05	0.000455697	0.00135088	0.00199966	0.000397811	0.00148092	6.92681e-05	7.66954e-06	0.000168326	0	0.000621014	0	0	0	0	0.00218637	0	0.000450052	0.000938174	0.000369327	0.000881841	0.00366738	0	0	0.0002507	0	1.7113e-05	0	0	0	0	0
f__Aerococcaceae_g__Aerococcus	0	0.000386126	0	0	5.73833e-05	0	0	0	0.00085113	0	0	0	0	0	0	0	0	0.0014998	0	0.00151997	0	0	0	0.00110102	0	0	0	0	0	0	0	0	0	0	0	0	0	0.000555773
f__Aerococcaceae_g__Globicatella	0	0.00184257	0	0.000517111	0	0	0	0	0.00195994	0.00188951	0.000408563	0.000264165	0	0	0	0.00155709	0	0	0.00130515	0.00422342	0	0	0.00205351	0.00019288	0	0	0.00146488	0	0	8.07937e-06	0	9.38782e-06	0.00149739	0	0	0	0	0
f__Aeromonadaceae_g__Aeromonas	0	0.000480965	0	0	0	0	0	0	0.000780854	0	0.000903138	0	0.000207804	0	6.73306e-06	0.000470371	0	0	0	0	0	0	2.48408e-05	8.03665e-06	1.04242e-05	7.69432e-06	0	0	0	0	1.0028e-05	0	0	0	7.76765e-06	0	0	0
f__Alcaligenaceae	0	0	0	0	0	0.000441735	0	0	0.00032015	0	0	0	5.77234e-05	0	0	0	0	0	0	0	0	0	0	0	0	0	0	0	0	0	0	0	0	0	0	0.00104954	0	0
f__Alcaligenaceae_g__Alcaligenes	0	0.000711286	0.00204513	0	0.000602525	0.00063583	0.0023414	0.000810785	0.00180377	0.00188104	0.00464471	0.00427467	0.000196259	0.00118878	0.000282788	0.00261137	0.00234774	0	0.000644211	0.000719374	0.000673285	0.00192201	0.000786626	0.00125372	0.00292919	0.0006771	0	0	0.00610697	0.000500921	0.00129361	0.00187756	0.00212202	0	0.00013205	0.00133246	0.00453184	0.0030943
f__Anaerococcus	0.000646698	0.00289256	0.00382833	0.00132151	0.00136764	0.00328624	0.00729786	0.00585304	0.00337329	0.00729537	0.00889161	0.000880549	0.000115447	0.00459405	0.0015082	0.00400626	0.00752791	0.00471017	0.00270234	0.00149676	0.00062402	0.00437274	0.000538218	0.0031584	0.00142811	0.000746349	0.00386261	0.00985377	0.00211395	0.00378923	0.0031889	0.0522338	0.00468897	0.00164515	0.00240797	0.00490089	0.00113479	0.000886232
f__Anaerolineaceae	0	5.41932e-05	0	0	0	0	0	0.000136117	0	0	0	0	0	4.60172e-05	0	0	0	0.000397244	0	0	0	0	0	0	0	0	0	0	0	0	0	0	0	0	0	0	0	0
f__Anaplasmataceae	0.000190205	6.77415e-06	0.197441	8.61852e-05	0.000420811	0.00568231	2.02719e-05	0	7.80854e-06	0.00471107	0.0224279	4.803e-05	9.23574e-05	7.66954e-06	0.036042	0.0161548	0.00222656	3.2428e-05	0.000409953	4.64112e-05	7.38971e-05	2.1435e-05	6.62422e-05	7.23298e-05	0.285559	0.0992567	5.83035e-05	0.0232267	1.34219e-05	0.129278	0.111932	0.0525718	6.84521e-05	0.0166152	0.000108747	0	5.85699e-05	4.50626e-05
f__Bacillaceae_g__Anoxybacillus	0	0	1.00745e-05	7.1821e-06	0	0	0.00136835	0.0041427	0	0	0	0.00030419	0.000253983	0	8.07967e-05	1.62197e-05	0.000666455	0	0	0.0308055	1.64216e-05	0	0	0.000924214	0	0	0	0.00190778	0	0	0	0	0	0	7.76765e-06	0	0	0
f__Bacillaceae_g__Bacillus	0.000928201	0.0018087	0.00126939	0.00917154	0.000602525	0.000990556	0	0.00109486	0.0011869	0.00158448	0.00240837	0.000912569	0.00114292	0.00232387	0.000531911	0	0.00181003	0.000899878	0	0.00519806	0.00213481	0.00290801	0.00418154	0.000337539	0	0.00165428	0.00273298	0	0.00180525	0.00114727	2.0056e-05	0	0.00469753	0.000920035	0	0.00165188	0.00151549	0.000285397
f__Bacillaceae_g__Geobacillus	0.00480078	0	0	0	0	0	0.00624373	0	0.00562995	0.000643959	0.00308572	0.00315397	0.000646502	0.000598224	6.73306e-06	0.00141111	0.00200694	0.00154844	0.000518716	0.00920103	0	7.145e-06	0	0.00163948	0	0.000415493	0.00091828	0.000333398	0.00138917	8.07937e-06	0.000862406	9.38782e-06	0	0	0	0.000949148	0.00270886	7.51044e-06
f__Bacteriovoracaceae_g__Peredibacter	0	0	0.000181342	0.000459654	0	0.000374805	0	0	0	0	0	0	0	0	0	0	0	0	0	0	0	0.00067163	0.00100191	0	0	0	0.000524732	0.00116689	0	0	0	0	5.13391e-05	0.000421033	0	0.000492827	0.000973724	0
f__BCf3_20	0	0	0	0	0	0	0	0	0	0	0	0	0.00121219	0.000705597	0	0	0	8.10701e-06	0.00209159	0	0	0	0	0	0	0	0	0	0	0	0	0	0	0.00116954	0	0	0	0.00197525
f__Bdellovibrionaceae	0.000776037	0	0	0	0	7.36224e-05	0	0	0	0	0	0.000296185	0	0	0	0	0	0	0	0	0	0	0	0	0.000156362	0	0	0.000620491	0	0	0	0	0	0	0	0	0	0
f__Bifidobacteriaceae_g__Bifidobacterium	0	0	0	0	0	0	0	0	0	0	0	0.000408255	0	0	0	0.000243295	0.000825495	0	0	0	8.21079e-06	0	0	0	0	0	0	0	0	0	0	0.00352982	0	0	0	0	0	0
f__Bifidobacteriaceae_g__Gardnerella	0	0	0.000654846	0	0	0	0	0	0	0	0.00198905	0.0020893	0	0.000513859	0.000215458	0.0018977	0.00109814	0	0	0.000765786	0.000697917	0	0	0.00021699	0	0.00106182	0	0	0	0	0	0.00051633	0	0	0.00109524	0	7.32123e-06	0
f__Bradyrhizobiaceae	0.00168141	0.000521609	0.00164215	0.00139333	0.000449503	0.00254332	0.00209814	0.00392964	0.00480225	0.00251652	0.000817125	0	0.000427153	0.0028454	0.000302988	0.00286277	0.000939095	0.00419943	0.00312066	0.00161279	0.00472941	0.0027794	0.000985352	0.00130194	0.00249137	0.00426265	0.00273298	0.00151881	6.71096e-06	0.0025854	0.00135378	0.000628984	0.00119791	0.000834269	0.00153023	0.000903515	0	0.00284646
f__Bradyrhizobiaceae_g__Bosea	0	0.00126677	0.00138021	0.0114555	0.00801454	0	0	0.00130199	0	1.69463e-05	0.00592416	0.0104065	0.00745786	0.00122713	0	8.10984e-06	0.00382454	0.00433725	0.0017904	0.000881814	0.00253713	0	0.00811467	0.00112513	1.04242e-05	0.00274687	7.28794e-06	0.00476019	0.00224146	0.00546973	0	1.87756e-05	0.0126893	0.00373472	0.0086687	0.00163363	0	0.00940307
f__Bradyrhizobiaceae_g__Bradyrhizobium	0	0	0	0.000754121	0	0	0	0	0	0	0	0.00040025	0.000646502	0	0	0	0	0	0.000619112	0	0	0	0.000339491	0.000908141	0.00042739	0	0	0	0.00243608	0	0	0	0.00120647	0	0	0	0	0
f__Bradyrhizobiaceae_g__Rhodopseudomonas	0	0	0	0	0	0	0	0	7.80854e-06	0.00105914	0	8.005e-06	0.000404064	0	0	0	0	0	0	0	8.21079e-06	0	0.000496816	0	0	0	0	9.26106e-06	6.71096e-06	3.23175e-05	0	0	0	0	7.76765e-06	0.000848757	0	0
f__Brevibacteriaceae_g__Brevibacterium	0.00339326	0.00146322	0.000614548	0	0.000200842	0	0	0.000881803	0.00224105	0	0	0	0	0.000337459	0	0	0	0	0	0.000522127	0	0	0	0	0	0	0	0	0	0	0	0	0	0.00109936	0	0.00168839	0	0.000420585
f__Burkholderiaceae_g__Burkholderia_Paraburkholderia	0	0	1.00745e-05	7.1821e-06	2.86917e-05	0	0	0.00233767	0.000718385	0	0.00091389	0.00060838	0	0.00108907	0	0.000689336	0	0	0.00199957	0	0.000722549	0	0	0	0	0	0	0	0	0.000864493	0.000852378	0	0.000265252	0	0	0	0	0.000630877
f__Burkholderiaceae_g__Lautropia	0	0	0	0	0	0	0	0	0	0	0	0	0	0	0	0	0	0	8.36638e-06	0.00140394	0	0	8.28027e-06	0	0	0.000615546	0	0	0	0.000848334	0	0	0	0.00369573	0	0	0	0
f__Burkholderiaceae_g__Polynucleobacter	0.000996675	0.000582577	0.000292162	0.000509929	0.000372992	0.00148583	0.00140889	0	0.000296724	0	0.000376308	0.000872545	3.4634e-05	0.000943353	0.000262589	0.00157331	0.000507414	0	0.000200793	0	2.46324e-05	0	0	0	1.04242e-05	0.000738655	0	0.00177812	0	0	0.0019354	7.51026e-05	0.000248139	0	0	0.000647976	0	0.000405564
f__Burkholderiaceae_g__Ralstonia	0	0	0.000715293	0	9.56389e-06	0	0.00148998	0	0.00163198	0	0.00126869	0	0.000207804	0	0.000289521	0.00383595	0	0.00100527	0	0	0	0	0.000977072	0.000699188	0	0	0	0.000805712	0.000926112	8.07937e-06	0	0.000920006	0.00335415	0	0	0	0.00160335	7.51044e-06
f__Candidatus_Microthrix	0	0.000535158	0.00407012	0.00161597	0	0	0.00107441	0.00143811	4.68512e-05	0.000694797	0	0.00214534	0.000507966	0.00251561	0	0.0030493	0.00115115	8.10701e-06	0	0	0.00496753	0	0.00521657	0.00227437	0.000479511	0.000292384	0.000779809	0.00155586	0.0039192	0.000864493	0.00403125	9.38782e-06	0.00117224	0.00169973	7.76765e-06	0	0	0.00626371
f__Caulobacteraceae	0.00616265	0.00722802	0.00651823	0.00114914	0.00854055	0.00296498	0.00227045	0.00497124	0.00611408	0.00216065	0.00760141	0.00453083	0.0504502	0.00444066	0.000289521	0.00729075	0.00444556	0.0082043	0.00169838	0.00512844	0.000328432	0.00552309	0.000770065	0.0021056	0.00230374	0.00224674	0.00391362	0.00323211	0.00449634	0.00728759	0.000451259	0.000929394	0.00159151	0.00364895	0.00452854	0.00738327	0.00783372	0.00175744
f__Caulobacteraceae_g__Asticcacaulis	0.00159772	0	0	0	0.000277353	0	0	0	0.00112443	0	0	0.00051232	0.000288617	0.000628902	0	0	0.000908802	0	0	0	0	0	0	0.000819738	0	0	0	0.00208374	0	0	0	0	0	0	0.000699089	0	0	0
f__Caulobacteraceae_g__Brevundimonas	0.00397909	0.009538	0.00561153	0.00154415	0.00306044	0.00633153	0.00872703	0.00496532	0.00579393	0.00486358	0.0113537	0.00540337	0.00802355	0.0103922	0.000868564	0.00969937	0.00795201	0.00295906	0.00171511	0.00721695	0.0039576	0.00289373	0.00492676	0.00635699	0.00384652	0.00602465	0.00572832	0.0063253	0.00571103	0.00862877	0.00291814	0.00449677	0.00448361	0.00561377	0.00328572	0.010395	0.00298706	0.00138192
f__Caulobacteraceae_g__Phenylobacterium	0	0	0	0	0.000927697	6.69295e-06	0	0.00111853	0	0	0	0.000440275	0.0156546	7.66954e-06	0	0	0.00248406	0	0	0.000649758	0	0.00052873	0	0.00115728	0	0	0	0	0.0032481	0	0	0	0	0	0	0	0	0
f__Cellulomonas_sp__d20	0	0	0.000745517	0	0	0	0	0	0	0.000364345	0.000440818	0	0	0	0	0	0	0	0.000527082	0.000614949	0	0	0	0.000851885	0	0	0	0	0	0	0.000822294	0	0	0	0	0	0.00095176	0
f__Cellvibrionaceae_g__Cellvibrio	0	0.000867091	0	0.000675118	6.69472e-05	0.00119134	0	0.00347987	0	0.0011354	0.00091389	0	0	0	0	0	0.000901228	0	0	0.000788991	0	0	0	0	0	0	0	0	0	0	0	0	0	0.000686128	0	0.000264666	0	0
f__Chitinophagaceae	0	0.000867091	0	0	0	0.000609058	0	0	0	6.77851e-05	0.000505327	0.00028818	0.000404064	0	0	0	0	0.00394812	0	0.00194927	0	0	0	0	0.000729691	0.00211594	0	0	0	0	0	0.000253471	0	0	0	0	0.000161067	0
f__Chitinophagaceae_g__Chitinophaga	0	0	0	0.0435594	0	0	0	0	0	1.69463e-05	0	0.00206529	1.15447e-05	0.0118187	0	0	1.51467e-05	0	0.00798153	0	0.00916324	0	0	0.00152696	0	0	0	0	0	1.61587e-05	1.0028e-05	0	8.55652e-06	7.79691e-06	0	0.00425291	0	0.000833659
f__Chitinophagaceae_g__Hydrotalea	0	0.00047419	0	0	0.000114767	0.00158623	0	0	0	1.69463e-05	0.00065585	0	0	0	0	0	0.000780055	0.000648561	0	0	0	0.00051444	0	0.00140641	0.00055248	0	0	0.000926106	0	0	0.00099277	0	0	0.000709518	0.00135934	0.000666229	0	0
f__Chitinophagaceae_g__Sediminibacterium	0.0023205	0.00288579	0.0015817	0	0.000334736	0.00416301	0.00110482	0.00257439	0.000773045	0.00224538	0	0.00283377	0.00017317	0.000935683	0.000673305	0.000454151	0.00243862	0.00216457	0.00414136	0.00169401	0.00188848	0.00200775	0.000836307	0.00192076	0.00138641	0.00232368	0.00400108	0.00899249	0.00448292	0.00833791	0.00167467	0.00250655	0.000684521	0.00124751	0.00334009	0.000401562	0.00231351	0.000878721
f__Chlamydiaceae	0	6.09673e-05	0.000826113	6.46389e-05	4.78194e-05	0.000160631	0.000111495	0.000609568	0.000367001	0.000186409	0.000741864	8.005e-06	6.92681e-05	0.000253095	2.01992e-05	0.000551469	0.00146923	0.0018484	0	0.00029007	9.03187e-05	7.8595e-05	0.000339491	0	0	3.84716e-05	0	0.000685318	0.00173814	0.000824096	0.000190532	0.000309798	0.000727304	0.000171532	0	0.000520206	0.00161067	0.000322949
f__Chromatiaceae_g__Rheinheimera	0.0162892	0.0185273	0.004594	0.00132151	0.00105203	0.00851343	0.00371988	0.00345619	0.0366533	0.00288934	0.0133105	0.00894958	0.00257446	0.00562944	0.000693505	0.00765569	0.00496812	0.0118038	0.00809029	0.0124614	0.0032761	0.00891696	0.00487708	0.0103914	0.00726564	0.00552452	0.00456225	0.0139842	0.00573116	0.00433862	0.0051243	0.00290084	0.0070249	0.00279909	0.00132827	0.00534808	0.00702838	0.00509208
f__Clostridiaceae_g__Clostridium_sensu_stricto_5	0.0024118	0	0	0.000768485	0	0.0005689	0	5.91814e-06	0	0	0.000666602	0	0	0.00105073	0	0	0.00232502	0	0	1.16028e-05	0	0.000321525	0.000852868	0	0	0.000838681	0	0.00394521	0	0	0	0	0	0	7.76765e-06	0.00117731	0	0
f__Comamonadaceae	0.0138774	0.0104525	0.00947008	0.00864007	0.00367253	0.0138477	0.016927	0.0202755	0.0176863	0.00904931	0.0166651	0.00997422	0.0203994	0.00987069	0.0024643	0.0187013	0.0108299	0.0198703	0.0103241	0.0218597	0.01083	0.0171766	0.00899237	0.0102065	0.00795363	0.0143961	0.0138471	0.0152715	0.0180458	0.00794202	0.0140291	0.00556698	0.0175237	0.00986309	0.0114495	0.00835067	0.00882941	0.0074128
f__Comamonadaceae_g__Acidovorax	0.000228246	0.00609673	0	4.30926e-05	0.0153979	8.03154e-05	0	0	0.000296724	1.69463e-05	0.00176327	4.803e-05	0.00144308	0	6.73306e-06	0.000575799	0	0.00102959	8.36638e-06	0.000324879	0	0.00062876	1.65605e-05	0.0016877	0.000239756	7.69432e-06	0.000517444	0.000240788	0.00491242	2.42381e-05	0.000732042	9.38782e-06	0.000547617	0	0.00073016	0.000246413	1.46425e-05	0.000225313
f__Comamonadaceae_g__Aquabacterium	0.00753213	0.00354288	0.00692122	0.00247064	0.000765111	0.00973824	0.00556462	0.00418413	0.00434935	0.0038807	0.00769818	0.00526729	0.000738859	0.00200175	0.00119175	0.00608238	0.00791415	0.00625051	0.00358918	0.00711252	0.00210196	0.00698781	0.00303886	0.00687937	0.00575414	0.00410107	0.0068288	0.00953889	0.00398631	0.00480723	0.00219613	0.00391472	0.00278087	0.00297842	0.00601993	0.0050104	0.00649393	0.00310932
f__Comamonadaceae_g__Comamonas	0.00650502	0.00452513	0.00117872	0.00523575	0.000296481	0.000789768	0.0119198	0.000627323	0.0130246	0.0043213	0.0100205	0.00412257	0.000600323	0.00209378	0.000141394	0.00670684	0.00255222	0.00175111	0.013495	0.0135521	0.00174069	0.00327241	0.000794906	0.00642128	0.00037527	0.00103104	0.00319212	0.00390817	0.00170458	0.00197945	0.00123344	0.00203716	0.00129203	0.0234531	0.00167005	0.0041799	0.00220369	0.0010064
f__Comamonadaceae_g__Curvibacter	0	8.12898e-05	0	0	0.000133894	0.000709452	0.00109468	0	0	0	0	0	5.77234e-05	0.00065191	0	0	0	0	8.36638e-06	0	0.000500858	0	5.79619e-05	8.03665e-06	0	0	0.000561171	0	0	0	0	0	0.000487721	7.79691e-06	0	0	0.00122265	0
f__Comamonadaceae_g__Hydrogenophaga	0	0	0	0	0.00605394	0	0	0	0	0	0	0	0.00159317	0	0.000323187	0	0	0.000421565	0.000711142	0	0	0	0	0	0	0	0	0	0	0	0	0	0.000427826	0	0	0	0.000805336	0
f__Comamonadaceae_g__Inhella	0	0	0	0	0.00046863	0	0	0.000467533	0	5.08388e-05	0.000408563	0	0.00248211	0	0.000208725	0	0.00107541	0	0	0.000406098	0	0.0001429	0	0.000249136	0	0	0.000335245	0.000861279	0	0	0	0	0	0	0	0	0	0
f__Comamonadaceae_g__Leptothrix	0.00270852	0.000785801	0.000936933	0.000287284	0.00982211	0.000281104	1.01359e-05	0	0.000257682	0	0.000752615	0.00169706	0.00885477	0	0	0.000332503	0.00158283	0.000843129	0.000535448	0.000464112	0.000229902	0.00177196	0	0.00163144	0	0.000515519	0	0.00134285	0.000798604	0	0	0.000291022	0.000924104	0	0.000108747	0.000374183	0	0.00189263
f__Comamonadaceae_g__Limnohabitans	0.000258679	8.80639e-05	0.000201491	7.1821e-06	9.56389e-05	0.00166654	0	0.000846294	0.00112443	0.000423657	3.22549e-05	0	0	8.43649e-05	0.000168326	0.00105428	0.000151467	0.00165383	0.000660944	0	0	0	0.000629301	0.000393796	0	0.000323161	0.000845401	9.26106e-06	0.00124824	0	8.02238e-05	0.0015396	0.000915547	0.000670534	0	0.000100391	0.00041731	0
f__Comamonadaceae_g__Paucibacter	0.00201617	0.00590706	0.000382833	0.000531476	0.623527	6.69295e-06	0	0.0017932	4.68512e-05	0.00105914	5.37582e-05	0.00040025	0.000623413	0	0.000323187	0.000186526	0	4.05351e-05	0.00066931	0.000382893	0	7.145e-06	4.96816e-05	2.41099e-05	0.00118835	0.00120031	0.000342533	0.00301911	0	0	0	0.00103266	0.00134337	0.00146582	0.000831139	0.000803125	0.00105426	0.000788596
f__Comamonadaceae_g__Rhodoferax	0	0.000169354	0	0	0	0	0	0	0	0	0	0	0	0.000184069	0	0	0	0	0	0	0	0.00055731	0.000231848	0	0.000333573	0	0	0.00132433	0	0	0	0	5.13391e-05	5.45783e-05	0	0	0	0
f__Comamonadaceae_g__Roseateles	0	0	0	0	4.78194e-05	0	0	0	0.000413852	0	0	0	0.000427153	0	0	8.10984e-06	0	0	0	0	0	0	8.28027e-06	0	0	7.69432e-06	0	9.26106e-06	0	0.000880652	1.0028e-05	0	0	0	0	4.56321e-05	0	0
f__Comamonadaceae_g__Tepidimonas	0	0.00108386	0	0	0	0	0	0.000881803	0	0	0	0	2.30894e-05	0	0.000148127	0	0	8.10701e-06	0	0	0	0	0	0.00135819	0	0	0	0	0	0.00108264	0	0	0	0	0	0	0	0
f__Comamonadaceae_g__Variovorax	0.0060257	0.00294676	0	0.000122096	0.00523145	0.000682681	5.06796e-05	5.91814e-06	7.80854e-06	0.000601593	0.00313948	0.00219337	0.00257446	0.000452503	0.00057231	4.05492e-05	0.000340801	0.00126469	1.67328e-05	0.00214652	4.92647e-05	0.00319382	0	0.00130194	1.04242e-05	0	7.28794e-06	0.00220413	0	0.00124422	0.000190532	0.000694699	0.00108668	0.00168413	0.00119622	0.00118643	0.00372651	0
f__Corynebacteriaceae	0.00776037	0.0113128	0.00297199	0.00318885	0.00130069	0.00821894	0.00416586	0.0130199	0.00296724	0.00390612	0.00549409	0.0033701	0.000819672	0.00743945	0.00115809	0.0099751	0.0109208	0.00111877	0.00953767	0.0041074	0.00275882	0.00516584	0.00388345	0.00145463	0.00544141	0.00654017	0.0155962	0.00540846	0.00726797	0.0152458	0.0142598	0.102909	0.013023	0.00767216	0.00222932	0.00655277	0.0108574	0.00341725
f__Corynebacteriaceae_g__Corynebacterium	0.00496055	0.0108454	0.00789845	0.00468273	0.00228577	0.0146308	0.0186906	0.0128305	0.0107367	0.00853245	0.00142997	0.00599574	0.0017317	0.00665716	0.000828166	0.0129352	0.0147529	0.0157438	0.00916955	0.008238	0.00883481	0.0112248	0.00300574	0.00573013	0.00188677	0.0116646	0.0276359	0.00967781	0.00990538	0.0113838	0.00654827	0.120361	0.0174895	0.0108845	0.00819487	0.00668054	0.00560807	0.00600084
f__Corynebacteriaceae_g__Corynebacterium_1	0	0	0	0	0	0	0	5.91814e-06	0	0	0	0	0	0.00065958	0	0	0.00220384	0.00100527	0	0	0	0.00102173	0	0.000546492	0.00111538	0	0	0	6.71096e-06	0.00135733	0	0.00121103	0	0.00112275	0	0	0	0
f__Corynebacteriaceae_g__Lawsonella	0.00312697	0.00233031	0.00147088	0	0.000621653	0.00867406	0.00211841	0.00191748	0.00147581	0.00418573	0.0052038	0.00252157	0.000704225	0.00314451	0.000686772	0.00513353	0.00411233	0.00804216	0.0019159	0.00843524	0.00132194	0.00398691	0.000405733	0.00192076	0.00390906	0.0016235	0.00659559	0.00288945	0.00361721	0.00437094	0.00399114	0.0022343	0.00400445	0.00518494	0.00522763	0.00201694	0.00174245	0.00304924
f__Corynebacteriaceae_g__Turicella	0.000882552	0	0	0.000351923	0	0	0	0	0.00160075	0	0	0	0	0	0	0.00171929	0.00119659	0	0	0.000487318	0	0	0	0.000128586	0	0	0	0	0	0	0	0	0.000701634	0	0	0.000958274	0	0
f__Coxiellaceae	0	0	0	0	0	0	0	0	0	0	0	0	0	9.20344e-05	0	0	0	0	0	0	0	0	0	0.000425942	0	0.00073096	0	0	0	0	0	0	0	0	0	0	7.32123e-06	0.000991378
f__Coxiellaceae_g__Aquicella	0.00109558	0	0	0.000265738	0	0	0	0.00103567	0	0	0	0	0.00017317	0	0	0	0	0	0	0	0	0	0.00118408	0	0	0	0	0	0.000536877	0	0.000391091	0	0	0	0	0	0	0.000630877
f__Cryptosporangiaceae_g__Fodinicola	0.000981459	0.000968703	0	7.1821e-06	0	0	0	0	0	0.000711744	0.000419314	0	0	0	0	0	0.000840642	0.000137819	0	0	0	7.145e-06	0	0	0.000364846	0	0	0.00213931	0	0.000121191	0	0.000966946	0	0	0.000590342	0	0	0
f__Cytophagaceae	0	0	0	0	7.65111e-05	0.00125158	0	0	0.000687151	0	0	0	0.015643	0.000697928	0	0	0	0	0	0.000487318	0	0	0	0.000803665	0	7.69432e-06	7.28794e-06	0	0	0	0	0	0	0	0	0	0	0.000983868
f__Cytophagaceae_g__Hymenobacter	0	0	0	0	0	0	0	0	0	0	0	0.00024015	0	0	4.71314e-05	0	0.000598295	0	0.000527082	0	0	0	0	0	0	0	0	0	0	0	0.00177495	0	0.000821426	0.00230788	0	0	0	0.00033797
f__Cytophagaceae_g__Pseudarcicella	0.000410843	0.000575803	0.000997381	0.000208281	0	0	0	0	0.000546597	0.000466023	0.000215033	0.000392245	4.61787e-05	0	0	0	0	0.00119984	0	0	0.000574755	0.00227211	8.28027e-06	0	0	0	0.000255078	0	0.000791893	0	0.000561567	9.38782e-06	1.7113e-05	0	0	0.0004837	0	0
f__Cytophagaceae_g__Runella	0	0.000961929	0	0	0.000918133	0	0	0	0	0	0	0	0.00297853	0	0.000161593	0	0	0	0	0	0	0.00125752	0	0	0	0	0	0	0	0	0	0	0	0	0	0	0	0
f__D05_2	0	0	0.000745517	0	0	0	0	0	0	0	0	0.000136085	0.00416763	0	0	0	0	0	8.36638e-06	0.000788991	0.00093603	0	0.00060446	0.000867958	0	0	0	0	0.00150325	0	0	0	0	0.000927832	0.000675786	0	7.32123e-06	0.000488179
f__Dermabacteraceae_g__Brachybacterium	0.399423	0.393253	0.309007	0.212389	0.089298	0.471271	0.422212	0.467225	0.33369	0.301923	0.349988	0.22129	0.0342646	0.256185	0.0833283	0.365673	0.382855	0.45846	0.289368	0.339846	0.261481	0.416954	0.224942	0.292438	0.271664	0.329278	0.463972	0.402282	0.393584	0.401108	0.339628	0.24444	0.387653	0.378797	0.389633	0.353338	0.416798	0.248596
f__Dermabacteraceae_g__Dermabacter	0	0	0	0	0	0	0	0.00227848	0	0	0	0.00159299	8.08127e-05	0	0	0	0	0	0	0	0	0.000364395	0	0	0	0	0	0	0	0	0.00127355	0	0.00183965	0.00174651	0.00132827	0	0	0
f__Desulfurellaceae_g__H16	0	0	0	0	0	0	0	0	0	0	0	8.005e-06	0	0	0	0	0	0.00106202	0	0	0	0	0	0.000321466	0	0	0.00100574	0.000759407	0	0	0	0	0	0	0	0	0	0
f__Dietziaceae_g__Dietzia	0	0	0	0	0	0	0.00189542	0	0	0	0.00167726	0	0	0	0	0	0	0	0	0	0	0	0.00139937	0	0	0	0	0	0	0.00130078	0	0	0.000616069	0	0	0	0.0021378	0
f__Elev_16S_1332	0	0	0	0.000596114	0	0	0	0	0	0	0	0.000232145	0	0	0	0	0.00018176	0	0	0	0	0	8.28027e-06	0	0	0	0	0	0	0	0	0	0	0	0.000520433	0	0	0
f__Enterobacteriaceae	0.00145317	0.000806124	1.00745e-05	0.00208999	9.56389e-06	0.003226	0	0.000769358	0.00167103	0	0.000967648	0.00366629	0.00398291	0.000429494	0.000269322	0.000583909	0.000651308	0	0.00270234	0.0020537	0.00695454	0.00392975	0.00226051	0.014482	1.04242e-05	7.69432e-06	7.28794e-06	0.000972411	0.00375814	0	0.00638782	0.000347349	0.00184821	0.000265095	0.000388383	9.12642e-06	0.00105426	0.00310932
f__Enterobacteriaceae_g__Hafnia_Obesumbacterium	0	0	0.00179327	0	0	0	0	0	3.12341e-05	0	0	8.005e-06	0	0	0	0	0	0	0.000460151	0	0	0	0	0.000345576	0	0	0	0	0	0	0	0	0.0015744	0.000545783	0	0	0.00152282	0
f__Enterobacteriaceae_g__Morganella	0	0	0	0	0	0	0	0	0	0	0	0	0	0	0	0.00102995	0	0	0	8.12197e-05	0	0	0	0	0.000646298	0	0.00217909	0	0	0	0	0	0	0	0	0	0	0
f__Enterobacteriaceae_g__Pantoea	0	0	0	0	0	0	0	0	0	1.69463e-05	0	0.000648405	4.61787e-05	0	0	0.0131379	0	0	0.000468517	0	8.21079e-06	0	0	0	0	0	0	0	0	0.00090489	3.00839e-05	0	0	0	0.000963189	0	0	7.51044e-06
f__Enterobacteriaceae_g__Pectobacterium	0	0	0	0	0	6.69295e-06	0	0	0	0	0	0.00236147	0	0	0	0	0	0	0.00178204	0.000730977	0	0	0	0	0.00102157	0	0	0	0.000704651	0	0	0	0	0.00132547	0.00169335	0	0	0
f__Enterobacteriaceae_g__Proteus	0	0	0	0.000373469	0.000181714	0	0	0	0	0	0.000569837	0.00049631	0	0	0	0.00100562	0	0	0	0	0.000812868	0	0	0	0	0	0	0	0.000818737	0	0	0.000779189	0	0	0	0	0	0
f__Enterobacteriaceae_g__Providencia	0.000677131	0	0	0	0	0.00135867	0	0.000727931	0	0.00166073	0.00123644	0.00178511	0	0.000452503	0.000134661	0	0	0	0	0.000464112	0	0	0.000447135	0	0	0	0	0	0.0013489	0	8.02238e-05	0	8.55652e-06	0.000537987	0	0	0.000959082	0
f__Enterobacteriaceae_g__Serratia	0.00840707	0.0113873	0.00360669	0.00316731	0.00170237	0.0105012	0.00655794	0.0100372	0.00897201	0.00846467	0.00735413	0.00429068	0.000507966	0.00640406	0.00048478	0.0114024	0.00117387	0.00709364	0.00557201	0.00505883	0.00443382	0.010396	0.00925734	0.00396207	0.00619195	0.00960251	0.00127539	0.0118171	0.00648279	0.00494458	0.011101	0.00243144	0.00605801	0.0197652	0.0106494	0.00766619	7.32123e-06	0.00422838
f__Enterococcaceae_g__Enterococcus	0	0	0	0	0	0	0	0	0.000804279	0.003313	0.00146222	0.00035222	5.77234e-05	0.00248493	0	0	0	0	0.00430032	0.000440907	0	0	0.000463695	0.000417906	1.04242e-05	0	0	0	0.000677807	0	0.00235658	0	0	0	0	0	0	7.51044e-06
f__Enterococcaceae_g__Vagococcus	0	0.00128031	0	0.00305958	0	0	0	0.00136709	0.00135869	0.000703271	0	8.005e-06	0	0	0.000141394	0.0011516	0.000764908	0.00343737	0.00160634	0	0	0.000750225	0	0.00136623	0	0.0012157	0.00163979	0.000305615	0.000758338	0.00250461	0.000371035	0	0	0	0.00111078	0	0	0.00168985
f__Erythrobacteraceae	7.60821e-06	6.77415e-06	0.00173282	0.0122886	0.000133894	6.69295e-06	0.000861553	0.00152096	0	8.47314e-06	0.000548334	0	9.23574e-05	0.158399	2.01992e-05	0.00171118	0.0593902	0	0.000870104	0.00182164	0.0535508	1.429e-05	0.000786626	0.00171984	0	0	7.28794e-06	0.000416748	0.000476478	4.03969e-05	1.0028e-05	9.38782e-06	0	7.79691e-06	7.76765e-06	0.0221407	0	0.0250398
f__Estrella	0	0	0.00249849	0.0867598	9.56389e-06	0	0	0.000136117	2.34256e-05	0.038002	0.00340827	0.00509918	0.00114292	0.00263832	0.000188525	0.00147599	0.00171158	8.10701e-06	0.00158125	0.000603346	0.0142539	0	0.0451689	0.00380133	0.00184508	0.00482434	0	0	0.00185223	0.000848334	0.00474323	9.38782e-06	0.00199367	0.00141124	0.00150693	0.000264666	7.32123e-06	0.0054676
f__Exiguobacterium	0	0	0	7.90031e-05	0	0	0	0	0.00108539	0	1.07517e-05	0	0	0	0	0.00188148	0	0	0.00139719	0	0.00186385	5.0015e-05	0.000695543	0	0	0	0	0	0	0	0	0	0	0	7.76765e-06	0	0	6.7594e-05
f__Ezakiella	0.00158251	0.00140902	0	7.1821e-06	9.56389e-06	0	0	0.00298866	0	0.00059312	0	0	0.000150081	0.00235455	0	0	0	0	0	0.00264544	0.000451593	0	0.000215287	0.00202523	0.00115708	0.00201591	0.00231028	0.00203743	0.00142272	0.0013331	0.00180504	0.00530412	0.0005904	0	0	0.00191655	0	0.00135939
f__Finegoldia	0.00155968	0.00198483	1.00745e-05	0.000632025	0.000363428	0	0	0	0.00096045	1.69463e-05	1.07517e-05	0.00284177	0.000115447	0.00160293	0	0.00270058	0.000833068	0	8.36638e-06	0.00109066	8.21079e-06	0.00188628	0	0.000634895	0	0.00170045	7.28794e-06	0	0	0.002036	2.0056e-05	0.109133	8.55652e-06	0.00169193	0.00243128	0.00231811	0.00196209	7.51044e-06
f__Flammeovirgaceae	0.00343891	0.0141376	0.0045134	0.00235573	0.00741201	0.00652562	0	0.00243236	0.00897201	0.0269446	0.0134288	0.0194041	0.000808128	0.00256929	0.00516425	0.00167063	0.00443041	4.05351e-05	0.00523735	0.0269765	8.21079e-06	0.0045728	0.0143249	6.42932e-05	1.04242e-05	3.84716e-05	3.64397e-05	0	2.01329e-05	2.42381e-05	2.0056e-05	0	8.55652e-06	1.55938e-05	0.0516316	0	0.163073	0.00920029
f__Flavobacteriaceae_g__Bergeyella	0	0	0	0	0	0.00105749	0.000638563	0	0.000484129	0	0	0.000472295	0	0	0	0.00278978	0	0	0.00163981	0.00208851	0	0.00088598	0.000273249	0	0	0	0.00348363	0.00167625	0	0	0	0	0	0	0.00251672	0.00124119	0.00167656	0.00148707
f__Flavobacteriaceae_g__Capnocytophaga	0.00122492	0	0	0	0	0	0	0	0	0	0.000989152	0	0	0	0	0	0	0	0.00105416	0	0	0	0	0	0	0	0	0	0	0.00104224	0	0	0	0	0.000279635	0	0	0
f__Flavobacteriaceae_g__Chryseobacterium	0.00609417	0.00286547	0.0017429	0.000768485	0.001272	0.00386852	0.00119604	0.00336742	0.00688713	0.00146585	0.0210302	0.00264965	0.000692681	0.0013345	0.000504979	0.00367376	0.00127232	0.00516417	0.00425012	0.00399137	0	0.00561597	0.00132484	0.00492646	0.00111538	0.0012157	0.000539307	0.00138916	0	0.00164819	0.0016847	0.000657147	0.00312313	0.00363336	0.00305269	0.0053207	7.32123e-06	0.00103644
f__Flavobacteriaceae_g__Cloacibacterium	0.00104993	0	0.00068507	0	0.000258225	0	0	0	0	0	0	0	0	0.000674919	0	0	0.000189334	0	0.000719509	0	0.000139583	0	0	0	0.000489935	0.000300079	0.00115878	0	0	0.00117151	0.00113316	0	0	0	0	0	0	0.000435605
f__Flavobacteriaceae_g__Flavobacterium	0.0253505	0.0235266	0.0180334	0.0128344	0.00380643	0.0213773	0.0112205	0.0297742	0.0143052	0.0113625	0.0270942	0.024071	0.00245902	0.0087356	0.0063762	0.0126919	0.0164645	0.025983	0.0181383	0.0180308	0.00931103	0.0165407	0.0103503	0.01973	0.0142603	0.0183971	0.00798758	0.0281814	0.0272398	0.0164415	0.0236861	0.0142601	0.00744417	0.0111964	0.00899494	0.022524	0.0141812	0.0141121
f__Flavobacteriaceae_g__Moheibacter	0	0	0	0	0	0.00225552	0.000598019	0	0.00180377	0.00314353	0.000139771	0	8.08127e-05	0	0	0	0	0.000778273	0.00122986	0.0012183	0	0	0.00059618	0.00151893	0	0	0	0.00127803	0	0	0.000671874	0	0	0.00133327	0	0.000821378	0	0
f__Flavobacteriaceae_g__Myroides	0.00201617	0.00199837	0.00354624	0.00040938	0	0.00139883	0	0.00131383	0.0030219	0.00167768	0.00299971	0.00241751	0	0.00149556	0	0.00151654	0.00318081	0.00160519	0	0	8.21079e-06	0.00277226	0.00297262	8.03665e-06	0.00169914	0	0.00415412	0	0	0.00194713	1.0028e-05	0.00230002	0.00448361	0.00348522	0.00263323	0.000474574	7.32123e-06	0
f__Fusobacteriaceae_g__Fusobacterium	0	0.0015716	0.00185372	0.00104859	0	0	0.00231099	0	0	0	0.000924642	0	0.000230894	0.00110441	0	0.00540115	0.000719468	0.00145115	0.00228402	0	0	0.000292945	0	0.00214578	0	0.00170814	0.00118793	0.000546403	0	0.00123614	0	0	8.55652e-06	0.0032669	7.76765e-06	0	7.32123e-06	0.000698471
f__Gemella	0.00222921	0.00331256	2.01491e-05	0.000962402	0.000592961	0	0.000760194	0.00149729	0	0.0011354	0.00430066	0.00151294	8.08127e-05	0	0.000343386	0.00169496	0.00237046	0	0.00459314	0.00486158	0.0013712	0.00392261	0	0	0.00115708	0.00167736	0	0.00146325	0.000496611	0.00326407	0.00176492	0	0	0.00265095	0	0.00161538	0.00246726	0
f__Halomonadaceae_g__Halomonas	0.00396388	0.00591383	0.00547048	0.000775667	0.000927697	0.011619	0.00400369	0.0082854	0.00902667	0.00654126	0.0025804	0.00308993	0.000253983	0.00283773	0.00140721	0.00364132	0.00855031	0.00701257	0.00496963	0.00362008	0.00162574	0.00963861	0.00420638	0.000369686	0.00644213	0.00612468	0.00938687	0.010289	0.00484531	0.00706137	0.00738059	0.00668413	0.00574142	0.00733689	0.000901048	0.00793086	0.00391686	0.00279388
f__Holophagaceae_g__Holophaga	7.60821e-06	0	0	0	0	0	0	0.00132566	0	0	0	0	0	0	0	0	0	0	0	0	0	0	0	0.00021699	0	0.00120031	0	0	0	0	0	0	0	0	0	0.00157887	0	0.000608346
f__Holosporaceae	0	0	0	0	0	6.69295e-06	0	0.0058412	0	0	0	0	0.000473332	0	0	0	0	0	0	0	0	0	0.00250892	0.00433979	0.000323149	0	0	0	0	0	0	0	0	0.00283807	0	0.00223597	0	7.51044e-06
f__Hydrogenophilaceae_g__Hydrogenophilus	0	0	0	0	0	0	0.000587884	0	0.000655917	0	0	0.00068843	0.000150081	0.000352799	0.00015486	0.000251405	0	0	8.36638e-06	0.000974636	0	0	0	0.000530419	0	0	0	0.00061123	0	0	0	0	0	0	0	0	0	0
f__Hyphomicrobiaceae	0	0.00245224	0.00154141	0.000466837	0.000449503	0	0	0	0	0	0.00254814	0.00356222	0.0184599	0.000437164	6.73306e-06	0	0.00122688	0	0.00039322	0.000928225	0.00052549	0.00058589	0.00290638	0.000257173	0	0.000954096	0	0	0	0.000630191	0	0	0	0	0	0	0.000834621	0.000623367
f__Hyphomicrobiaceae_g__Devosia	0	0	0.000513802	0	0	0	0	0	0	0	4.30066e-05	0.00043227	0.00182406	0	0	0	0	0	0	0	0	0	0	0	0	0	0	0	0	0	0	0.000366125	0	0	0	0	0	0
f__Hyphomicrobiaceae_g__Hyphomicrobium	0	0	0	0.0014436	0.00086075	0	0.000729786	0	0	0.00259278	0	0.00340212	0.00101593	0.00138052	0	0.000883972	0	0.0014998	0.00170674	0	0.00541912	0	0.0116255	0.00241903	0	0.0056861	0	0	0.000577142	0	0.00108302	0.0016147	0.00548473	0	1.55353e-05	0	0.000461238	0.008637
f__Hyphomicrobiaceae_g__Pedomicrobium	0	0	0	0.00163752	0	0	0	0	0	0.00111845	0	0.0012888	0.00071577	0	0	0	0.00140864	0	0	1.16028e-05	0.001675	0	0.00060446	0.00366471	0	0	0	0	0	0	0.00116325	1.87756e-05	0.00168563	0	7.76765e-06	0	0	0.00429597
f__Hyphomonadaceae	0	0	0	0	0	0	0	0	0.000351384	0	0	0	0.00252828	0.000391146	0	0	0	0	0	0	0	0	0	0	0	0	0	0	0	0	0	0	0	0	0	0	0.000446595	0
f__Hyphomonadaceae_g__Hirschia	0.00181075	0	0	0	0.00637911	6.69295e-06	0	0.00217196	0.000687151	0	0.000731112	0	0.037601	0	0	0.00124891	1.51467e-05	0	0	0	0	0	0.000256688	8.03665e-06	0	1.53886e-05	7.28794e-06	0	0	0.000953366	0	0	0	0	0	0	0	0.00146454
f__Iamiaceae_g__Iamia	0	0	0	0	0	0	0	0	0	0.000211829	0	0.00083252	0.000600323	0	0	0.00146788	0	0	0	0.000847005	0.00109204	0	0	0	0	0	0	0	0	0	3.00839e-05	0	0	0	0	0	0.000102497	0
f__Idiomarinaceae_g__Aliidiomarina	0	0.00160547	0.000181342	0.00106295	0.000191278	6.69295e-06	0.00269615	0.00378761	0.00159294	0.00107609	0	0	0	0.00137285	0.000100996	0.00199502	0.00121931	0	0.00132189	0.00107906	0.000262745	0.00138613	0.000471975	0.000707225	0.00037527	0.00156964	0.000896416	0.000768668	0.00114757	8.07937e-06	0.00322901	0.00227185	0.000889878	0.00525512	0.00157683	0.0014146	0.00204995	0
f__Intrasporangiaceae	0	0.000921284	0	0	0.000325172	0.00103071	0	0	0	0.000533808	0.00142997	0	0	0	0	0.00137867	0.00258251	0	0	0	0	0	0	8.03665e-06	0	0	0	0	0	0	0.000481343	0	0	0.000155938	0	0	0	0
f__Lactobacillaceae_g__Lactobacillus	0	0	0	0	0	6.69295e-06	0	0	0.00399016	0	0	0	0.000138536	0.00125013	0	0.0017274	0	0	0.000560547	0	0	0.00105746	0	0	0	0	0	0	0.00142272	0	0	0.000920006	0.00120647	0	0	0	0	0
f__Legionellaceae_g__Legionella	0.00059344	0.000887414	0.00438243	0.0129781	9.56389e-06	0	0.001044	0.00324906	0.00605942	0.0928402	0.00117193	0.0481661	0.00629185	0.00787661	0.000201992	0.00556335	0.0040063	0.00423186	0.00430032	0.000765786	0.0034239	0.00237214	0.0309599	0.00946717	0.00952768	0.0126802	7.28794e-06	0	0.00505335	0.000412048	0.0063076	0.00116409	0.0132198	0.00725112	0.01197	0.00239112	0	0.012918
f__Leptospiraceae_g__Turneriella	0	0.00189676	0	0.00013646	0	0.000562208	0.000719651	0	0	8.47314e-06	0	0.000232145	0.000242438	0	0	0.000810984	0.000749761	0	0.00069441	0	0	0	0	9.64398e-05	0	0	0	0	0	0	0	0.00114531	0.000684521	0.000842066	0	0	0.000966403	0
f__Leptotrichiaceae_g__Leptotrichia	0	0	0	0.000438108	0	0	0	0	0	0	0	0.000584365	0	0	0	0	0	0	0.000644211	0	0	0	0	0	0	0	0	0.000898323	0	0	0	0	0	0.000701722	0	0	0	0
f__Methylobacteriaceae_g__Methylobacterium	0.0189444	0.0209118	0.0245618	0.0215391	0.0026205	0.0210493	0.0153357	0.0271998	0.0202944	0.0084223	0.0151921	0.0807144	0.0010852	0.0133527	0.00218824	0.0243133	0.0115569	0.0222781	0.0140388	0.0189822	0.0117332	0.0201703	0.136873	0.00586675	0.00889181	0.0883385	0.02526	0.00752924	0.0174082	0.0236241	0.0191835	0.00428085	0.0194746	0.00672873	0.0221456	0.0121564	0.0187716	0.0110704
f__Methylobacteriaceae_g__Microvirga	0	0	0	0.00071821	0	0	0.000861553	0	0	0	0	0.0008005	0.000300162	0	0	4.8659e-05	0.000431681	0	8.36638e-06	0	1.64216e-05	0	0.000538218	0	0	0	0	0.000861279	0	0.00171283	0	0	0	0	0	0	0	0
f__Methylophilaceae	0	0	0	0	0.00109028	0.00141221	0.00120618	0.000946902	0	0.00410947	1.07517e-05	0.00220137	0.145394	0	0.000175059	0	0	2.4321e-05	0	0	0.00010674	0.00100745	1.65605e-05	0.00021699	0	0	7.28794e-06	0	0.00637541	0.00025046	0	5.63269e-05	0	0	0	0	1.46425e-05	7.51044e-06
f__Methylophilaceae_g__Methylophilus	7.60821e-06	0.00091451	0	0	0.000210405	0	0	0	0	0	0	0	0.00427153	0	0	0	0	0	0	0	0	0	0	0	0	0	0	0	0.00145628	0	0	0	0	0	0	0	0	0.000150209
f__Microbacteriaceae	0.000814078	0	0.00272013	0.00828815	0.000372992	0.000803154	0	0.00107118	0.0011869	0.000186409	0.00091389	0.00540337	0.00232048	0.00834445	0	8.10984e-06	0.0023023	0	0.00136372	0.000162439	0.0077674	0.00220781	0.0075102	0.00709636	0.000771388	0.000592463	0.000510156	0.00117615	0.00384538	0	0.00246688	9.38782e-06	0.00746128	0.00266654	0.00421784	0.0011043	0.00746766	0.00684952
f__Microbacteriaceae_g__Candidatus_Rhodoluna	0.000433668	0.000846769	0.00141044	0.000617661	0	3.34647e-05	0	0	0.00127279	0.00114387	0	0.00056035	0.000184715	0	0	0	0	8.10701e-06	0	0	0.000336642	0.000464425	0.000488536	0	5.21208e-05	5.38602e-05	0.00074337	0	6.71096e-06	0.000686747	0.00140392	0	0	0.000764097	0	0.00129595	0	0.000428095
f__Microbacteriaceae_g__Leifsonia	0.000570616	0.00478932	0.00215595	0.0060186	0.000621653	0.00680673	0.00393274	0.00977085	0.00382618	0.00342315	0.00385984	0.00213733	0.000496421	0.0029451	0.000262589	1.62197e-05	0.00622529	0.00231861	0.0010207	0.00129952	0.000262745	0.00277226	0.000786626	0.0021056	0.00209526	0.00735577	0.00112963	0.00102798	0.00637541	0.00355492	0.00653824	0.00255349	0.00247283	0.00686907	0.000535968	0.00376921	0.00640608	0.00292907
f__Microbacteriaceae_g__Microbacterium	0.000342369	5.41932e-05	0.000120895	0.000840306	1.91278e-05	0.000261025	0.000293942	0.000449779	0.000218639	8.47314e-05	4.30066e-05	0.000296185	1.15447e-05	0.000774623	4.71314e-05	7.29886e-05	0.000507414	0.000275638	0.000610746	0.000603346	0.00123162	0.000178625	0.00148217	0.000385759	8.33933e-05	0.000315467	0.000357109	0.000731624	0.000221462	0	0.000421175	0.000140817	0.000479165	0.000241704	0.000201959	9.12642e-05	0.000373383	0.000781086
f__Micrococcaceae_g__Arthrobacter	0.0170196	0.0278079	0.013782	0.0122527	0.00612089	0.0285856	0.0383746	0.027543	0.0230742	0.021759	0.0246213	0.0124478	0.00151235	0.0236222	0.00432262	0.0247188	0.0193953	0.0200324	0.0144989	0.0266633	0.0137941	0.0239429	0.0178523	0.0133087	0.0120399	0.0251143	0.0306312	0.0282925	0.0220254	0.029417	0.0145506	0.0134621	0.0292034	0.0239911	0.0228524	0.021657	0.0214732	0.0159372
f__Micrococcaceae_g__Kocuria	0	0.00063677	0	0	0	0	0	0.00103568	0.00128841	0.000855787	0	0.000936584	0.000253983	7.66954e-06	0	0.00211667	7.57335e-06	1.6214e-05	0.00101233	0.00236697	0	0.00167907	0.00059618	0.00173592	0.000156362	0	0	0	0.00400644	0.00137349	0.00105294	0	0.00125781	0.000499002	0	0.000292045	0	0
f__Micrococcaceae_g__Micrococcus	0.00211508	0.00161225	0.000282087	0	0.002171	1.33859e-05	1.01359e-05	0.0013375	0.00330301	0.00231317	0	0.00133683	3.4634e-05	0.000314451	0	0.00205179	0.00104512	0	0.00153941	0.00592904	0	0.00745938	0.000885989	0.00244314	0.00121963	0.000846375	0.000932856	0.0028061	0.00102678	0	0	0	0.001968	0.0022767	0.00599663	9.12642e-06	0.00387293	0.00174993
f__Micrococcaceae_g__Paenarthrobacter	0	0	0	0	0.000162586	0	0	0	0	0	0	0	0	0.000697928	0	0	0	0.000875557	0	0	0	0	0	0	0	0	0	0	0	0.00138965	0	0.000460003	0	0	0	0	0.000995688	0.000713492
f__Micrococcaceae_g__Pseudarthrobacter	0.000129339	0.000209999	0.000141044	0.000150824	4.78194e-05	0.000381498	0.000425709	0.000331416	0.00026549	0.000186409	0.00012902	0.000104065	3.4634e-05	0.000237756	2.69322e-05	0.000218966	0.0002272	0.000178354	0.00018406	0.000197248	0.000172426	0.000207205	9.1083e-05	0.000152696	0.00139684	0.000269301	0.000255078	0.00017596	0.000147641	0.000193905	0.000240672	0.000150205	0.000188243	0.000218313	0.000240797	0.000803125	0.000197673	7.51044e-05
f__Micrococcaceae_g__Rothia	0	0.00342772	0.00129962	0.000459654	0.00098508	0.000649216	0.00316241	0	0.00069496	0.00576173	0.00636498	0.00104865	0.000138536	0.00219349	0.000807967	0.00231941	0.000848215	0.00368058	0.00184897	0.000545332	0.000771814	7.145e-06	0	0.0062927	0.00385694	0.00166967	0	0.00302837	0.00499295	0.00276314	0.000581623	0	0	0.00617515	0.00310706	0.00121381	0.000688196	0.00105146
f__Moraxellaceae_g__Acinetobacter	0.0284014	0.00518222	0.00417086	0.00242755	0.000745983	0.00330632	0.0112205	0.00913169	0.00991684	0.00283003	0.00683805	0.000488305	0.00114292	0.00230086	0.000323187	0.00524707	0.0118902	0.00781516	0.0418905	0.00840044	0.00162574	0.00225068	0.00263313	0.0088162	0.00497232	0.000830987	0.00191673	0.00232453	0.00954969	0.000420127	0.00306856	0.0018494	0.00357662	0.00170752	0.00491692	0.00230898	0.00150085	0.00407066
f__Moraxellaceae_g__Agitococcus_lubricus_group	0	0	0.000624622	0	0	0	0	0	0	0	0	0	0	0	0	8.10984e-05	0	0	0	1.16028e-05	0	0	0	0	0.000385694	0	0	0	0	0	0	0	0	0	0	0.000264666	0	0
f__Moraxellaceae_g__Enhydrobacter	0	1.35483e-05	0	0	0.000497322	0.00126497	0.002088	0.00299458	0.014602	0.00280461	0.00274167	0.00231344	0.00101593	0.00099704	8.75297e-05	0.00237618	0.00269611	0.000891771	0.00167328	0.00464113	8.21079e-06	0.00746653	0.0023102	0.00338343	1.04242e-05	0.00119262	0	0.00333398	0.00430844	8.07937e-06	0.000902518	0	0	0.000865457	0	0	0.00145693	0.00192267
f__Mycobacteriaceae_g__Mycobacterium	0.00517358	0	0.00101753	0.0102919	0.0003443	6.69295e-06	0	0.000396515	0.000351384	0.000703271	0.00201056	0.00716447	0.00591088	0.00431795	0	0.00364943	0.00325654	0.00510742	0.00207486	0.00233217	0.00528775	0.00368682	0.00464523	0.00369686	0.00264774	0.00187741	0.00053202	0.00216709	0.00347628	0	0.00682905	0.00162409	0.00142894	0.00166074	0.0105718	0.000876136	0.00114943	0.00784841
f__Neisseriaceae	0.00136948	0.00284514	0.000785815	0	0.000372992	0.00155946	0.00122645	0.00165116	0.00220981	0.00132181	0.000397811	0.0030499	0.000357885	0.0022165	4.03983e-05	0.00313851	0.00355947	0.00815565	0.00211669	0.00155478	0.00249608	0.0034296	0.00274077	0.0029816	0.000708843	0.0023006	7.28794e-06	0.00250975	0.00169787	0.00516272	1.0028e-05	0.000328574	0.000290921	0.0007563	0.000636948	0.00126857	0.00308956	0.000623367
f__Neisseriaceae_g__Neisseria	0.0018564	0.00112451	0.000392908	0	0	0	0	0	0.00152266	0.00109304	0.00116118	0.00054434	0.000253983	0	0.00024239	0	7.57335e-06	0.00211593	0.0109516	0.00142715	0	0.00227925	0.00194586	0.00159126	0	0.00136189	0	0.000481575	0	0	0	0	0.00111235	0.0022767	7.76765e-06	0.000556712	0	0
f__Nevskiaceae_g__Nevskia	0	6.77415e-06	0.000977232	0.000761303	0	0	0	0	0.00504431	0	0	0.00118474	0.00719233	0	0	0	0.000696748	0	0	0	0	0	0	0	0	7.69432e-06	0	0	0.015254	0	0	0	0	0	0	0.000757493	0	0
f__Nitrosomonadaceae	0	0	0	0.000201099	0	0	0	0	0	0	0	0.0004803	6.92681e-05	0	0.000222191	0	0	0	0	0.000498921	0	0	0.000248408	0	0	7.69432e-06	0	0	0.000718073	0.000218143	0	0	0	0.00109157	0.000427221	0	0	0.000878721
f__Nocardiaceae_g__Gordonia	0	0.000982252	0.00177312	0.000430926	0	0.00128505	0	0	0.000780854	3.38926e-05	0.00202131	0.00133683	2.30894e-05	0.000966361	0.000336653	0.000908302	0	0.00221321	0.00219199	0.00236697	0	0	0	0.000803665	0.000312725	0.000446271	0.000947432	0.00108354	0.000469767	0	0	0.000938782	0	0	0	0.000565838	0.000812657	0.000375522
f__Nocardiaceae_g__Rhodococcus	0.00139991	0	0	0.000660753	0	0.000736224	0	0	0.000999492	0.000737163	0.000150523	0.00103264	0.000380974	0.00115043	0.000451115	0.00163819	0.00141622	0.00184029	0.00179877	0.00357367	0.00117414	0	0.000554778	0	0.00143853	9.23318e-05	0.000451852	0	0	0	1.0028e-05	9.38782e-06	0.000154017	0	0.00295948	0	0	0.00124673
f__Nocardioidaceae	0	0	0	0.0006823	0	0	0	0	0	0	0	0.000376235	3.4634e-05	0.000237756	0	0	3.02934e-05	0	0	0	0.000558334	0	0	0	0	0	0	0	0	0	0.00231646	0	0	0.00149701	0	0	0	0
f__Nocardioidaceae_g__Marmoricola	0	0	0	0	0	0	0	0	0	0	0	0	0	0	0	0	0.00276427	0	0	0	0	0.00054302	0	0	0.00101114	0	0	0.000537142	6.71096e-06	0	0	0	0	0	0	0	0	0
f__Nocardioidaceae_g__Nocardioides	0	0	0	0	0	0	0	0	0	0	0	0	4.61787e-05	0	0	8.10984e-06	0.000552854	0	0	0	0.000968873	0	0	0	0	0	0	0.000111133	0	0	0	0	0	0	0	0	0	0
f__Nordella	0	0	0	0.000567386	0	0	0	0	0	0	0	0	0.00244747	0.000245425	0	0	0	0	0	1.16028e-05	0.00174069	0	0.000207007	0	0	0	0	0	0	0	0	0	0	0.00334487	0	0	0	0.00126175
f__NS11_12_marine_group	0	0.00044032	0	0	0	0	0	0.00041427	0	0	0	0.000744464	0	0	0	0	0	0	0.000568914	0	0.00170784	0	0.00059618	0.000747408	0	0	0	0.000740885	0.0014093	0	0	0	0	0	0	0	0	0.00033797
f__Oligoflexaceae	0.00126296	0.00424062	0.000654846	0.00170216	0	0	0	0	0.00376371	0.00127944	0.000870883	8.005e-06	0.00182406	0.000720936	0.000168326	0	0.00166614	0.000518849	0.000619112	0.000556935	0	0	0.00308854	0.0033111	0.000521208	0.000669406	0.00110048	0	0	0.00130078	0.00104291	0	0	0	0	0	0	0
f__Oxalobacteraceae_g__Duganella	0	0.00122612	0	0.000337559	0	0	0	0	0	0	0	0.000360225	6.92681e-05	0.00082831	0	0	0	0	0	0	4.92647e-05	0	0	0	5.21208e-05	0	0	0	0	0	0	0.000131429	0	0	0	9.12642e-06	0	0
f__Oxalobacteraceae_g__Massilia	0.0103852	0.00958542	0.00478541	0.002327	0.000554705	0.00503979	0.00349689	0.0013375	0.00470855	0.00435519	0.00912815	0.00519524	0.000300162	0.00250027	0.000821433	0.0141517	0.00857303	0.0033482	0.00182387	0.00938668	0.00200343	0.00939568	0.00601148	0.000562565	0.000959023	0.00390102	0.00309009	0.00690875	0.00524797	0.00516272	0.00314879	0.00395227	0.00509968	0.00198041	0.0078531	0.00512905	0.00609859	0.00178748
f__Oxalobacteraceae_g__Paucimonas	0.00233572	0.00298063	0.00392907	0.00119223	0.000181714	0.00346025	0.000537204	0.000964657	0.00167103	0.000474496	0.000645099	0.00258561	0.000150081	0.000230086	0.000134661	0.00396571	0.00109056	0.00544791	0.00274417	0.00228575	0.00157647	0.00252933	0.00135796	0.000176806	0.000187635	0.00196975	0.000881841	0.00120394	0.0009798	0.00204408	0.00213596	1.87756e-05	8.55652e-06	0.00254179	0.00225262	0.00150586	0.00313349	0.00171238
f__Oxalobacteraceae_g__Undibacterium	0	0.000575803	0	0.00135024	0	0	0	0	0	0	0	0	0	0	0.000114462	0	0.000916375	0.000267531	0	0.000475715	0	0	0	0	0.000594177	0	0	0.000546403	0	0.0015674	0	0	0	0	0	0	0	0
f__Parachlamydiaceae	7.60821e-06	0.000846769	0.0108402	0.0172586	0.000229533	0	0.000375029	0.00137893	0.00409948	0.0686494	0.00117193	0.0591089	0.0111983	0.0244965	0.000208725	0.00583908	0.00458188	0.00135387	0.0114536	5.80141e-05	0.0221199	0.000621615	0.0586988	0.0103673	0.00240798	0.00188511	7.28794e-06	0	0.0101403	0	0.0124949	1.87756e-05	0.0114486	0.00173091	0.0155975	0.00312123	2.92849e-05	0.0196623
f__Parachlamydiaceae_g__Neochlamydia	0	0.00306192	0.00358654	0.00346177	0	0	0	0.00158606	0	0.00122013	0	0.0036823	0.00329023	0.00255396	0	0.000932632	0	0	0.000644211	1.16028e-05	0.00151078	0	0.00340319	0.00181628	0.000719267	0.001485	0	0	0.00199315	0	0.000581623	0.000122042	0.00126636	0	0.000901048	0.00124119	0	0.00443116
f__Parvimonas	0	0	0	0	0	0	0	0	0	0	0	9.60599e-05	0	0	0.000255856	0.00212478	0	0	0.000468517	0	0.000394118	0	0	0	0	0	0	0	0	0	0	0	0	0	0	0	0	0
f__Parviterribacteraceae_g__Parviterribacter	0	0.000155805	0	0.00230546	0	0	0	0	0	0	0	0	5.77234e-05	0	0	8.10984e-06	0	0	0	0	0.00435993	0	0	0	0	0	0	0	0	0	0.00227635	0	0	0	0.000737927	0	0	0.000585814
f__Pasteurellaceae_g__Actinobacillus	0	0.00135483	0	0.000696664	0	0.000722838	0	0	0.000944833	0	0	8.005e-06	0	0	0	0.000851533	0	0.000859343	0	0.00228575	0	0	0	0.00946717	0	0	0	0.00200965	0	0	0	0	0	0	0	0	0	0
f__Pasteurellaceae_g__Aggregatibacter	0	0	0	0	0	0	0	0	0	0	0	0	8.08127e-05	0.000191738	0	0	0	0	1.67328e-05	0.000893417	0	0	0	0.00125372	0.000604601	0	0	0	0	0	0.000611707	0	0	0	0	0	0	0
f__Pasteurellaceae_g__Haemophilus	0.00187162	0.00139547	0.00274028	0.00110604	0	0	0.00370975	0	0.00456799	0.00149975	1.07517e-05	0.00113671	0.000288617	0.000912675	0.000228924	0.00232752	0.00102998	0.00374544	0.00257684	0.000870211	0.00153542	0	0.000430574	0.00228241	0	0.000638629	0.00095472	0.00141694	0	0	0.00256716	0	0	0.00534088	0	0.00122294	0.0015521	0.00034548
f__Patulibacteraceae_g__Patulibacter	0	0	0.000846262	7.1821e-06	0	0	0	0	0	8.47314e-06	0	0.00020813	0.000554144	0.00256163	6.73306e-06	0.000697446	0	0	0	0	0.00197059	0	0.0013	5.62565e-05	0	0	0	0.000852018	0	0	0.0024368	0	0.00127492	0	0.000652483	0	7.32123e-06	0.00275633
f__Peptoniphilus	0.000783645	0.000853543	0	0.000114914	0.00140589	0	0	0	0.00105415	8.47314e-06	0	0.00244953	0.000300162	7.66954e-06	0.000471314	0.00171118	1.51467e-05	0.0057803	0.000736241	0.00214652	0.000780025	0.00209348	0.000960511	0.00254762	0.00124047	3.84716e-05	0.00254349	0.00662166	0.00322126	8.07937e-06	0.00089249	0.0331014	0.000496278	0	0.00375954	0.00168839	0	0
f__Peptostreptococcaceae	0.00387258	0	0	0	0	0	0	0	0	0	0	0.00153696	0	0	0	0	0	0.00119984	0.0157874	0	0	7.145e-06	0.000811467	0.00231455	0	0	0	0	6.71096e-06	0	0	0	0	0	0	0.0195032	0	0
f__Peptostreptococcaceae_g__Peptoclostridium	0.00435189	0.00247934	0	0.00081876	0.000592961	0.0005689	0	0	0.00591106	0	0	0	0.000196259	0	0.000673305	0	0.00107542	0	0	0.00160119	0	0	0.00199555	0.00216989	0.00154278	0.00268532	0	0.00505654	0	0	0	0.00043184	0.000838538	0.00171532	0.00036508	0	0	0
f__Phyllobacteriaceae	0	0	0.00090671	0	0	0	0	0	0	8.47314e-06	0	0	0.00250519	0	0	0	0.000923948	0.000283745	0	0	0.00041875	0	0	0	0	0	0	0	0	0	0	0	0	7.79691e-06	0	0	0	0.000495689
f__Planctomycetaceae	0	6.77415e-06	0.000584324	0.00030883	0	0	0	0	0.000109319	0	6.45099e-05	0.000120075	0.000969753	0.000751614	0	0.000648787	0.00126475	2.4321e-05	2.50991e-05	0	0.000706128	0	0.000521657	0.000393796	0	0.000315467	0	0	0.00020804	0	0.000220615	1.87756e-05	0.000290921	0	1.55353e-05	0	0	0.00120167
f__Planctomycetaceae_g__Gemmata	7.60821e-06	0.000223547	9.0671e-05	0.000775667	0	0	0	0.000142035	1.56171e-05	8.47314e-05	0	0.000912569	0.000300162	0.000352799	0	0.000113538	9.08802e-05	8.10701e-06	8.36638e-05	0	0.000353064	0	0.000670702	0.000200916	1.04242e-05	0.000353939	0	0	2.68438e-05	0	0	0	5.13391e-05	7.79691e-05	4.66059e-05	9.12642e-06	0	0.000187761
f__Planctomycetaceae_g__Isosphaera	0	2.03225e-05	4.02982e-05	0.000646389	0	0	0	0	0	0	0	8.8055e-05	0.000138536	0.000743945	0	0.000397382	0.000166614	7.29631e-05	0.000192427	0	0.000270956	0	0.000231848	0.000723298	0	0	0	0	0	0	6.01679e-05	0	0	0	0.000660251	0.000675355	0	0.000938805
f__Planctomycetaceae_g__Pir4_lineage	0	0.000189676	0.000151118	0	0	0	0	5.91814e-06	0	0	1.07517e-05	0	0.000196259	0.000145721	0	4.05492e-05	0	8.10701e-06	0.000937035	0	4.10539e-05	0	0	2.41099e-05	1.04242e-05	5.38602e-05	0	0	6.71096e-06	0	0	0	0.000111235	4.67814e-05	0	1.82528e-05	0	4.50626e-05
f__Planctomycetaceae_g__Pirellula	0	0.000101612	0	0	0	0	0	0	0	0	0	0	5.77234e-05	0	0	0	0.00018176	0	0	0	0	0	0	1.60733e-05	0	0	0	0	0	0	0	0	0	0	0	0	0	7.51044e-05
f__Planctomycetaceae_g__Planctomicrobium	0	3.38707e-05	0	2.87284e-05	0	0	0	0	0	0	0	9.60599e-05	1.15447e-05	0	0	1.62197e-05	0	0	2.50991e-05	0	0	0	0	1.60733e-05	0	2.3083e-05	0	0	0	0	0	0	0	0	0	0	0	8.26148e-05
f__Planctomycetaceae_g__Planctomyces	0	1.35483e-05	0	0	0.000133894	0	0	0	0	0	0	0.00019212	0	0	0.000107729	0	0.00015904	1.6214e-05	8.36638e-06	0	0.000172426	0	0	0	0	0	0	0	0	0	0	0	0	0	0	0	0	0
f__Planctomycetaceae_g__Schlesneria	0	0	0	0	0	0	0	0	0	0	0	1.601e-05	0	0	0	8.10984e-06	0	0	8.36638e-06	0	0	0	5.79619e-05	1.60733e-05	0	3.07773e-05	0	0	0	0	0	1.87756e-05	2.56695e-05	0	3.88383e-05	0	0	3.75522e-05
f__Planctomycetaceae_g__Singulisphaera	0	2.03225e-05	0.000463429	0.000603297	0	0	0	0	0	0.000474496	0	0	0.000507966	0.000368138	0	0.000446041	0.000643735	0	0	0	8.21079e-06	0	0.000132484	0.000353613	0	0.000123109	0	0	0.000355681	0	8.02238e-05	0	0	0	0	0	0	0.000593325
f__Polyangiaceae_g__Sorangium	0	0	0	0.000632025	0	0	0	0	0	0	0	0	0.000727315	0	0	0.00158142	0	0.00062424	1.67328e-05	0	0	0	0	0.000353613	0	0	0	0	0	0	0.001434	0	0	0	0	0	0	0.00190765
f__Porphyromonadaceae_g__Paludibacter	0	0	8.05964e-05	0	0	0	0	0.00106526	0	0	0	0	0	0	0	0	0	0.000843129	0	0.000591743	0	0	0	0.000241099	0	0	0	0	0	0	0	0	0	0	0.000644715	0	0	0
f__Prevotellaceae_g__Alloprevotella	0.000540183	0	0.000523877	0	0	0	0	0.00107118	0	0	0	0	8.08127e-05	0	0	0	0	0	0.00155615	0.000208851	0	0	0	0	0	0.000792515	0	0	6.71096e-06	0	0	0	0	0	0	0	0	0
f__Prevotellaceae_g__Prevotella	0	0	0.000947008	0	0	0.00109764	0	0	0	0	0.00101065	0	0	0	0.000148127	0.00225454	0	0	0.00161471	0.00148516	0	0	0.000645861	0.000634895	0	0.00111568	0	0.00155586	0	0	0	0	0	0	0.000815604	0	0.000468559	0.000488179
f__Propionibacteriaceae_g__Propionibacterium	0.00146838	0.00151741	0.00127947	0.000890581	0.000181714	0.00156615	0.00156093	0.00313661	0.00226448	0.00140654	0.00165575	0.00111269	0.000115447	0.000598224	0.000262589	0.00252216	0.00169643	0.00197	0.0010458	0.00136913	0.000632231	0.00143615	0.00060446	0.00117335	0.00143853	0.00136959	0.00259451	0.00224118	0.000758338	0.00113919	0.00194543	0.000929394	0.00170275	0.000701722	0.00155353	0.00200781	0.00123729	0.00127677
f__Pseudomonadaceae_g__Pseudomonas	0.100877	0.0569774	0.0510679	0.0278019	0.0107116	0.0550562	0.157999	0.064342	0.126733	0.0780969	0.0850993	0.0614543	0.0155853	0.040173	0.54702	0.0729318	0.0570197	0.072655	0.0360675	0.0983686	0.0371046	0.0792309	0.0435294	0.0727799	0.0613358	0.0602234	0.0763412	0.0621695	0.0608281	0.0732395	0.050882	0.0305386	0.0855823	0.0822106	0.0465127	0.0668145	0.0484666	0.0343377
f__Reyranella	0.0131546	0.0263514	0.01892	0.0544332	0.00240054	0.0205875	0.00767289	0.0116528	0.00723851	0.0128283	0.0125257	0.0206689	0.014477	0.0243278	0.00228924	0.0139895	0.0127611	0.018257	0.0121814	0.0124266	0.0272844	0.0235285	0.0183408	0.0228402	0.0114874	0.0133958	0.0207415	0.0149381	0.0238977	0.014761	0.00987756	0.0120258	0.0122615	0.0186814	0.0156052	0.00802212	0.0117799	0.0191817
f__Rhizobiaceae_g__Rhizobiales	0	0	0.00117872	0.000883399	0	0	0	0	0	0	0	0.000992619	0.00187024	0	0	0	0	0	0.00057728	0	0	0	0	0	0	0	0	0	0	0	0	9.38782e-06	0	0	0.00132827	0	0	0.000187761
f__Rhizobiaceae_g__Rhizobium	0.0018564	0	0	0.000811578	0.0501243	0	0	0	1.56171e-05	0.00120319	0.00120418	0.00469093	0.00588779	0	0	0	0.00313537	0.00376976	0.00257684	0.00074258	0	0.0010646	0.00163949	0.00623644	0	1.53886e-05	3.64397e-05	0	0	0.00135733	0	0	0.00337982	1.55938e-05	0	0.00121381	0.00206459	0.00348484
f__Rhodobacteraceae	0	0.00598835	0.00280073	0.0099113	0.0026492	0.000622444	0	0.00200033	0.00125717	0.000525335	0.00327925	0.00755672	0.0776957	0.00835979	0	0.00104617	0.00502113	0.00202675	0.0106002	1.16028e-05	0.0104605	0.00156475	0.00780829	0.0985614	0.00144896	0.0010772	2.18638e-05	0.00246344	0.00112744	8.07937e-06	0.00567584	0.00021592	0.0246856	0.000109157	0.00267984	0.00123207	0.00235012	0.0160273
f__Rhodobacteraceae_g__Amaricoccus	0	0	0	0.00154415	0	0	0	0	0	0	0.000516079	0.0124318	0.00175479	0	0	0	0	0	0.00496126	0.00214652	0.00417108	7.145e-06	0.000331211	0.00495861	0.000740115	0.00160042	7.28794e-06	0.000722363	0	0	0.00246688	0	0.00162574	0	0.00186424	0	1.46425e-05	0.000548262
f__Rhodobacteraceae_g__Paracoccus	0.00334761	0	0.00147088	0.000861852	0.00246748	0	0.000192582	0.0023495	0.00299848	0.00188951	0	0.00139287	0.00203186	0.00161827	0	0.00338991	0.00197664	0	0.00700266	0.0117769	0.00229902	0.000535875	0	0.00350398	0	0.00229291	0.000612187	9.26106e-06	0.000959667	0.0095579	0	0.00153021	0.0041328	0.00392184	0.00174772	0.00499215	0	0.00503199
f__Rhodobacteraceae_g__Rhodobacter	0.0031498	0.00653028	0.00378803	0.0479405	0	0	1.01359e-05	0.00403617	0.000351384	0.00241485	0.000365556	0.00333808	0.00581852	0.0166966	0.000114462	1.62197e-05	0.0151543	0.00559384	0.103007	1.16028e-05	0.0390751	4.287e-05	0.00502612	0.00353613	0.000437815	0.000807904	0	0.00254679	0.00077176	0.00173707	0.00413153	1.87756e-05	0.00248995	2.33907e-05	3.88383e-05	0.0557989	7.32123e-06	0.0645372
f__Rhodobiaceae	0	0	0.00107798	0.000617661	0	0	0	0	0	0	0	0	0.000230894	0.000337459	0	0	0.000416534	0	0	0	0	0	0.000380892	0	0	0	0	0	0	0	0	0	0	0	0	0	0	0.000773575
f__Rhodocyclaceae_g__12up	0	0	1.00745e-05	0.000229827	0	0	0	0	0	0	0	0	0	0	0	0	0	0	0	2.32056e-05	0	0.00081453	0.00059618	0	0	0	0	0	0	0	0	0	0	0	0.00104087	0	0.000307492	0
f__Rhodocyclaceae_g__Methyloversatilis	7.60821e-06	0	0.000453355	9.33673e-05	0.000258225	0	0	5.91814e-06	1.56171e-05	0	1.07517e-05	0	0.116647	0	0	0	0	0.00114309	0.000192427	0.000696169	0.000369485	0	0.000430574	8.03665e-06	1.04242e-05	0	7.28794e-06	0.00225044	0.00439568	0	0.000862406	0	0	0	0	0	0.00146425	0
f__Rhodospirillaceae	0	0	0	0	0	0	0	0	0.00106977	0	0	0	0.00476795	0	0	0.00114349	0	0	0	0	0	0	0	0.000739372	0	0	7.28794e-06	0.000898323	0	8.07937e-06	0	9.38782e-06	0	0	0	0	0	0
f__Rhodospirillaceae_g__Magnetospirillum	0	0	0	0	0.000420811	0	0	0	0	0	0	0	0	0	0	0	0	0	0.000560547	0	0	0	0	0	0	0	0	0	0.000389236	0	0	0	0	0	0.000582574	0	0	0
f__Rhodospirillaceae_g__Niveispirillum	0.00145317	0	0.000926859	0.000969584	0	0	0	0	0.00126498	0	0	0.00113671	0	0.000529198	8.07967e-05	0	0	0	0.000702776	0.00105586	0.000821079	0	0	0.000835811	0	0	0	0	0	8.07937e-06	0	0	0.000479165	0	0	0	0	0
f__Rickettsiaceae	0	0	0	0	0	4.01577e-05	0	0	0	0	0	0	0.00398291	0	0	0.00219777	0	0	0	0	0	0	0	0	0	0	0	0	0	0	1.0028e-05	0	8.55652e-06	0.000725112	0	0	0	0.000435605
f__Saprospiraceae	0	0	0	0	0.00197016	0	0	0	0.000562214	0	0.000118268	0	0.0005426	0	0	0	0	0	0	0	0	0.00760228	0	0	0	0	0	0	0.000919401	0	0.000641791	0	0	0	0	0.000447194	0	0
f__Saprospiraceae_g__Haliscomenobacter	0	6.77415e-06	0	0.00160879	0	0	0	0	0	0	1.07517e-05	0.00104065	0.0770607	0	6.73306e-06	0	0	0	0.0009705	0.0012183	0	0.00281513	8.28027e-06	0.00126175	0	0	2.18638e-05	0.00309319	0.00279176	0.000921048	0	0	0.00152306	0	0.00164674	0	1.46425e-05	0.000781086
f__Solirubrobacteraceae_g__Solirubrobacter	0	0	0	0	0.000124331	0	0.00114536	0	0	0	0.00154824	0	0	0	0	0	0	0	0	0	0	0	0	0	0	7.69432e-06	0	9.26106e-06	0	0	0	0	0	0	0	0.000520206	0	0
f__Sphingobacteriaceae_g__Pedobacter	0.0103319	0.00585287	0.00559138	0.00123532	0.00145371	0.00989887	0.00438885	0.00658689	0.00113224	0.00670225	0.00613919	0.00581163	0.000219349	0.00778458	0.00123888	0.0091479	0.00722497	0.0085529	0.0068939	0.00588263	0.000656863	0.00633047	0.00588727	0.00465322	0.00102157	0.00751735	0.0101302	0.00533437	0.00609355	0.0018017	0.00839342	0.00175552	0.00805168	0.00858439	0.00852888	0.000730113	0.00629626	0.0042434
f__Sphingobacteriaceae_g__Solitalea	0	0	0	0	0	0	0.0014393	0	0	0	0.000935393	0	0	0	0	0	0	0	0	0	0	0	8.28027e-05	0	0	0	0	0	0.000261727	0	0	0	0	0	0	0	0	0
f__Sphingomonadaceae	0	0.000487739	0	0	0.000334736	0.00152599	0	0	0.00336548	0	0	0.00181713	0.0070538	0	0.000107729	0	0	3.2428e-05	0	0.000939828	0.000968873	0.00064305	0.000529937	0.00271639	0	0	0	0.000555664	0.0018992	1.61587e-05	0	0	0	0.00165294	0	0	0.000380704	7.51044e-06
f__Sphingomonadaceae_g__Novosphingobium	0.00180314	0.000684189	0	0	0	0.00127835	0	5.91814e-06	2.34256e-05	0.000643959	3.22549e-05	0.00124878	0.00900485	0.00065958	1.34661e-05	0	0	0.00132144	0	0.000150837	0.00031201	0.00100745	0	2.41099e-05	0	0	7.28794e-06	0.00213931	0.0084491	0.00136541	0	0	0	0	0	0.00099478	0	0.00244089
f__Sphingomonadaceae_g__Polymorphobacter	0	0.000704512	0.0055813	0.0150106	0	0	0	0	0	0	0	0	0	0	0.00015486	0.00665007	0.00704321	0.00132144	0	0	1.64216e-05	0	0	0	0	0	0	0	0	2.42381e-05	0.00291814	0	0	0	0.00140595	0	0	0.00543005
f__Sphingomonadaceae_g__Sandaracinobacter	1.52164e-05	0.00427449	0.0313923	0.131418	9.56389e-06	2.67718e-05	1.01359e-05	2.36726e-05	0	3.38926e-05	1.07517e-05	0.0200045	0.00823135	0.0943123	1.34661e-05	0.0111997	0.0443723	0.00343737	0.0405853	0	0.208455	3.5725e-05	0.0011758	0.0104396	0.00501402	2.3083e-05	0	0.00327841	0	7.27144e-05	0.0484151	3.75513e-05	0.00340549	4.67814e-05	0.00383722	0.14083	7.32123e-06	0.166454
f__Sphingomonadaceae_g__Sphingobium	0.00633003	0.0031974	0.000725368	0.00058175	0.000143458	0.00101733	0	1.77544e-05	0.00463827	0.000737163	0.00203206	0.00072045	0.0152736	0.0023162	0.000208725	0.00193014	0.00114358	0.00054317	0.00259358	0	0.00073076	0.00169337	0	0.00520775	0	0	0.000859977	0.00109281	0.00389236	0.00593834	0.000391091	0.00111715	0.00118936	7.79691e-06	0.000613645	0.000511079	0.00240869	0.000202782
f__Sphingomonadaceae_g__Sphingomonas	0.0171413	0.0178838	0.0103969	0.00830969	0.00373948	0.0201926	0.0245289	0.0176597	0.0117753	0.00654126	0.0109129	0.0116553	0.012907	0.00704063	0.261546	0.0207693	0.0192514	0.0161654	0.00514532	0.0118349	0.00754571	0.024243	0.00486052	0.0104798	0.00987168	0.00887924	0.015035	0.0263848	0.0269982	0.0136945	0.0180203	0.00866496	0.0138444	0.0164125	0.0242817	0.0128865	0.0204628	0.00926788
f__Sphingomonadaceae_g__Sphingopyxis	0	0	0	0	0.0526779	0	0	0.000946902	0.00157732	0	0.00147298	1.601e-05	0.0045486	0	0	0.00175983	0	1.6214e-05	0	0.000881814	0	0.000821675	0.000521657	0.00111709	0.000489935	7.69432e-06	1.45759e-05	0.00110207	0.00259714	0	1.0028e-05	0.000610208	0.000556174	0.00334487	0	0	0	0.000713492
f__Sphingomonadaceae_g__Zymomonas	0	0.000284514	0.000382833	0	0.000191278	0	0	0	0	0	0	0	0	0	0	0	0	0.000697203	0	0	0	0.00150045	0.000389173	0	0	0	0	0	0	0	0	0	0.000325148	0	0	0	0	0
f__Spongiibacteraceae_g__BD1_7_clade	0	0	0	0	0	0	0	0	0	0	0	0.00065641	0.00407527	0	0	0	0	0	0	0.00066136	0	0	0	0	0	0	0	0.000453792	0	0	0	0	0	0	0	0	0	0
f__Sporichthyaceae	0	0	0	0	0	6.69295e-05	0	0	0	0	0	0	0	0	0	0	0	0	0	0	0	0.00123609	0	0.000755445	0	0.000169275	0	0	0	0.000282778	0	0	0	0	0	0	0	0
f__Staphylococcaceae_g__Jeotgalicoccus	0	0	0	0	0	0	0	0.00184646	0	0	0	0.000520325	0	0	0	0	0	0	0	0	0	0.00285086	0	0	0	0	0	0	0	0	0	0	0.000924104	0	0	0	0	0
f__Staphylococcaceae_g__Staphylococcus	0.0131394	0.0153976	0.0133387	0.00945883	0.00858837	0.0262096	0.022076	0.0145882	0.0190294	0.0138027	0.0178047	0.0159139	0.00301316	0.0171184	0.00505652	0.0269166	0.0120113	0.0129955	0.0175945	0.0151997	0.0120452	0.0265651	0.0210567	0.0180583	0.00894393	0.0233446	0.0342606	0.0256346	0.0218039	0.0151165	0.0181607	0.0124201	0.0190382	0.0144944	0.0237923	0.0152502	0.0217148	0.018363
f__Streptococcaceae_g__Lactococcus	0.000882552	0	0	0	0	0	0	0	0	0	0.00101066	0.00067242	0.000473332	0	0	0	0	0.000664775	0.000778073	0	0	0	0	8.03665e-06	0	0	0.00147945	0	0	0	0	0.000826128	0	0	0	0	0	0
f__Streptococcaceae_g__Streptococcus	0.00270852	0.0166847	0.00737457	0.00565231	0.00110941	0.00866737	0.0100954	0.0176834	0.00998712	0.0215557	0.00922491	0.0126239	0.00159317	0.00805301	0.00165633	0.0162035	0.0151315	0.0177057	0.0509429	0.0234145	0.0100582	0.00833107	0.00963824	0.01359	0.00338785	0.00317775	0.00974398	0.0290519	0.00962351	0.00393465	0.00875442	0.00980088	0.00960041	0.0156874	0.0230233	0.00510167	0.00910761	0.0095683
f__Streptomycetaceae_g__Streptomyces	0	0	0	0	0	0	0	0	0	0	0	0.000912569	0.000219349	0	0	0	0	0.00192947	0	0	0	0	0	0.00221811	0	0	0	0	0	0.000824096	0	0	0	0.000382048	0	0	0	0
f__Terrimicrobium	0	0	4.02982e-05	0.000150824	0	0	0	0	7.80854e-06	0	0	0.000840524	0.000507966	0.00016106	0	4.8659e-05	0	0	0.000133862	0	0.000262745	0.00018577	0.000240128	0.000393796	0	0	0	0	0	0	2.0056e-05	0	0	0	0	6.38849e-05	0	0.000225313
f__Thermoanaerobacterium	0	0	0	0	0	0	0	0.00104751	0.00147581	0	0	0	0	0	0	0	0	0	0	0.000197248	0	0	0	0	0	0	0	0.000481575	0	0	0	0	0	0	0	0	0	0
f__Thiotrichaceae_g__Beggiatoa	0	0	0.00196454	0.000696664	9.56389e-06	0	0	0	0	8.47314e-06	0	0.000632395	0.000115447	0	6.73306e-06	0	0	0	0	0	0	0	0.000654141	0.00454071	0	0.00293154	0	0	0.00351654	0	0	0.000337962	0.00608368	0.000670534	0	0	0	0.00448373
f__TM146	0	0	0	0	0	0	0	0	0	0	0	0.00228142	0	3.83477e-05	0	0	0	0	0	0	0.000402329	0	0.000107643	0	0	0	0	0	0	0	0.00276772	0	0	0.00137225	0	0	0	0.00069096
f__Veillonellaceae_g__Veillonella	0	6.77415e-05	0	1.43642e-05	0	8.70083e-05	0	0	1.56171e-05	3.38926e-05	0	0	0	7.66954e-06	0	0.000105428	0.000166614	0	0.000234259	0	0	0	7.45224e-05	0	0	0	0	0.000629752	0	0	0	0.000103266	0	0	0	0	0	0
f__Verrucomicrobiaceae_g__Luteolibacter	0	0	3.02237e-05	0	0	0	0	0	0	0	0	8.005e-06	2.30894e-05	0	0	0	0.000242347	2.4321e-05	2.50991e-05	0	6.56863e-05	0	0	3.21466e-05	0	0	0	0	5.36877e-05	0	7.01959e-05	0	2.56695e-05	7.79691e-06	0	0	0	0.000413074
f__Verrucomicrobiaceae_g__Prosthecobacter	0	0.000149031	0	0.000179553	0	0	0	1.77544e-05	0	0.000152517	0.000118268	8.005e-06	0.00611868	0	1.34661e-05	0	0	0	0	0	0.000541912	0	0.000438854	0.000176806	0	0	0	0	0.000409369	0	0	0	0	0	0	0	0	0
f__Vibrionaceae_g__Vibrio	0.00215312	0	0	0	0	0	0	5.91814e-06	0	0	0	0	0	0.000107373	0	0	0	0	0	0	0	0.00253647	0	0	0.000594177	0	0	0	0	0	0	0.00051633	0	0.00209737	0	0	0	0
f__Xanthobacteraceae	0.00124775	0	0.000544026	0.00165188	0.000162586	0	0	0	0.00159294	0	0	0.00518724	0.00506811	0.00559876	0	0	0	0	0.00198283	0	0.00328431	0.0002858	0.000447135	0.00474162	0	0.0016235	0	9.26106e-06	0.000684518	8.07937e-06	0.00115322	0.00104205	0.0122358	0.00299401	0	0.000419815	0	0.00354493
f__Xanthobacteraceae_g__Ancylobacter	0	0.000887414	1.00745e-05	7.1821e-06	0	0.00129174	0	5.91814e-06	0.000937024	0.000406711	0.00292445	0.00185716	0.00855461	0.00132683	0	0.00202746	0	0	0	0	8.21079e-06	0.00122894	0.00187134	0.00464518	0	0	0	0	0	0	0.00258722	0	0.00135193	7.79691e-06	0.000155353	0.00223597	7.32123e-06	0.000150209
f__Xanthobacteraceae_g__Labrys	0	0	0.00104775	0	0	0	0	0	0	0.000127097	0	0	0.000288617	0	0	0	0	0	0	0	0	0	0	0	0	0	5.83035e-05	0	0	0	0	0	0	0	0	0	0	0
f__Xanthobacteraceae_g__Pseudoxanthobacter	0	0	0	0.00287284	0	0	0	0	0.0013743	0	0.00172026	0	0.00479104	0.00141886	0	0	0.000499841	0	0	0.000545332	0	0.000321525	0.00124204	0.00209757	0.00200144	7.69432e-06	0.000291518	0	0	0	0.000932602	0	1.7113e-05	0	0	0	0	0.000615856
f__Xanthobacteraceae_g__Variibacter	0	0.000677415	0.00100745	0.000962402	0	0	0	0	0.00114005	0	0	0	0.00684599	0.00112742	0	0	0.000507414	0	1.67328e-05	0	0.00592819	0.0010789	0.000455415	0.000916178	0.000959023	0	0	0	0	0	0	0	0.0025584	0.000998004	0.00147585	0	0	0.00535494
f__Xanthomonadaceae_g__Lysobacter	0.000502142	0	0	0.000186735	0	6.69295e-06	0	0	0.00128841	0.0012625	0.00110742	0.000808504	0.000161625	0.00099704	0	0	0	0	0	0.00174042	0	0	0	0.00244314	0	0	0	0	0	0	0	0	0.000744417	0.000803081	0	0	0	0
f__Xanthomonadaceae_g__Pseudoxanthomonas	0	0	0	0.00040938	0.010702	0	0	0	0.00159294	0	0	0.000248155	0.000588779	0	0	0	0	8.10701e-06	0	0	0	0	0	0	1.04242e-05	0	0	0	0	0.00273083	0.000882462	0	0	0	0	0	0	0.000202782
f__Xanthomonadaceae_g__Stenotrophomonas	0.13255	0.118548	0.0845759	0.0360613	0.0152161	0.118345	0.113421	0.0906363	0.125686	0.0880444	0.148115	0.0843967	0.00718079	0.0720476	0.0152032	0.0906518	0.0657821	0.0834617	0.0539381	0.112814	0.0465716	0.11507	0.0790352	0.0825765	0.154163	0.127333	0.135322	0.0900453	0.100731	0.0823288	0.0842751	0.0671699	0.0979892	0.165856	0.12137	0.0567754	0.0878255	0.0575825
f__Xiphinematobacteraceae_g__Candidatus_Xiphinematobacter	0	0	0.000463429	0.00151542	0	0	0	0	0	0	8.60132e-05	6.404e-05	0.000253983	0.000690258	0	0	0.000219627	0	0.000435052	0	6.56863e-05	0	0.000231848	0.000747408	0.000239756	0.000407799	0	0	0	0	0.000361007	0	0	1.55938e-05	0.000807836	0	0	9.01253e-05
not_assigned	0.0145849	0.0195366	0.0303043	0.0657162	0.00210406	0.0108359	0.00754113	0.0144048	0.0108304	0.0367565	0.0177295	0.0533613	0.0278342	0.0281395	0.00192565	0.0197393	0.0217355	0.00995541	0.0342185	0.00667162	0.0470807	0.0118035	0.0937492	0.0456482	0.0230791	0.0155502	0.00373871	0.0154474	0.0295819	0.00954174	0.0276572	0.013434	0.0307863	0.00722773	0.040252	0.0180156	0.00754087	0.0422763
